# Supplementary material for: Stromal interaction essential for vascular endothelial growth factor A-induced tumour growth via transforming growth factor-β signalling
Source: Br J Cancer. 2011 Nov 1;105(12):1856–63. doi: 10.1038/bjc.2011.460 (PMC3251883; doi:10.1038/bjc.2011.460)
Supplement: Supplementary Table S1 [file bjc2011460x3.xls]

## Sheet: Table S1
		Forward primer	Reverse primer
	hRPL22	TCGCTCACCTCCCTTTCTAA	TCACGGTGATCTTGCTCTTG
	hVEGFA	AGGAGGAGGGCAGAATCAT	CCAGGCCCTCGTCATTG
	hCREBZF	GTGTCGGTGGAGTTCTGCTCGG	TGGTGTAAGGGAGTTGAAAGGGGT
	hIL4R	GGGATTTCCTACAGGGCACGGG	AATGCAGGAAACGCTGACGCC
	hIL7R	TGCACGATGTAGCTTACCGCCA	TGCTGCCGGTTGGAGCTTTCT
	hLTBP3	ACGGCCACAGCACAGACACG	GCCCAGTGAAGTCCGGGGGA
	hSMAD3	AGGCGGTCAAGAGCCTGGTCAAG	TTCCGATGGGACACCTGCAACC
	hSMAD7	TGTGCCTTCCTCCGCTGAAACA	CACGCACCAGTGTGACCGATCC
	hSMURF2	ATGTCTAACCCCGGAGGCCGG	GGCATTGCCCAGATCCATCAACC
	hSOS1	ACCTCCGCCTGCTTCTGGTG	ATCTTGGGCCATGGGGCAGAGT
	hSOS2	GCGCCGCAGCCTTACGAGTT	GCTGAGAGAGTGGGATGCACTTGT
	hTGFBR2	CCTGTGGACGCGTATCGCCA	GCAGTCCTATTACAGCTGGGGCAG
	mβ-actin	GAAGCTGTGCTATGTTGCTCTA	GGAGGAAGAGGATGCGGCA
	mVEGFR2	ATGACATCTTGATTGTGGCAT	TTCCAGATGCTGGGCAAGTC
