# Supplementary material for: Stromal interaction essential for vascular endothelial growth factor A-induced tumour growth via transforming growth factor-β signalling
Source: Br J Cancer. 2011 Nov 1;105(12):1856–63. doi: 10.1038/bjc.2011.460 (PMC3251883; doi:10.1038/bjc.2011.460)
Supplement: Supplementary Table S2 [file bjc2011460x4.xls]

## Sheet: P<0,5
Number of classes: 2
Number of genes used for random variance estimation: 54675
Number of genes that passed filtering criteria: 54675
Type of univariate test used: Two-sample T-test (with random variance model)
Column of the Experiment Descriptors sheet that defines class variable : VEGF vs control
Univariate test random variance model parameters: a= 3.05838 , b= 14.92332 , Kolmogorov-Smirnov statistic= 0.01502
Genes which discriminate among classes:
Table 1 - Sorted by p-value of the univariate test.
Class 1: Control; Class 2: VEGF.
The first 6214 genes are significant at the nominal 0.05 level of the univariate test
	Parametric p-value	FDR	Geom mean of intensities in class 1	Geom mean of intensities in class 2	Fold-change	Probe set	Anno-	Gene symbol	Description	DefinedGenelist
							tations
1	< 1e-07	< 1e-07	559.57	297.61	1.88	203408_s_at	Info	SATB1	SATB homeobox 1	gene_regulation, transcription
2	< 1e-07	< 1e-07	183.54	69.85	2.63	205931_s_at	Info	CREB5	cAMP responsive element binding protein 5
3	< 1e-07	< 1e-07	107.78	217.12	0.5	203974_at	Info	HDHD1A	haloacid dehalogenase-like hydrolase domain containing 1A
4	< 1e-07	< 1e-07	122.61	250.35	0.49	218950_at	Info	ARAP3	ArfGAP with RhoGAP domain, ankyrin repeat and PH domain 3
5	< 1e-07	< 1e-07	91.82	35.85	2.56	241365_at	Info	NA	NA
6	< 1e-07	< 1e-07	115.71	57.59	2.01	213725_x_at	Info	XYLT1	xylosyltransferase I	Chondroitin sulfate biosynthesis, Glycan structures - biosynthesis 1
7	< 1e-07	< 1e-07	21.23	55.44	0.38	234994_at	Info	TMEM200A	transmembrane protein 200A
8	< 1e-07	< 1e-07	279.79	48.22	5.8	206660_at	Info	IGLL1	immunoglobulin lambda-like polypeptide 1	Perou's- Intrinsic- Breast-Cancer-Genes
9	< 1e-07	< 1e-07	62.12	37.43	1.66	214677_x_at	Info	NA	NA
10	< 1e-07	< 1e-07	329.78	189.3	1.74	203476_at	Info	TPBG	trophoblast glycoprotein
11	< 1e-07	< 1e-07	352.64	121.14	2.91	229228_at	Info	CREB5	cAMP responsive element binding protein 5
12	< 1e-07	< 1e-07	24.74	57.8	0.43	210279_at	Info	GPR18	G protein-coupled receptor 18
13	< 1e-07	< 1e-07	15.26	23.66	0.64	203769_s_at	Info	STS	steroid sulfatase (microsomal), isozyme S	Androgen and estrogen metabolism
14	< 1e-07	< 1e-07	208.44	128.34	1.62	223268_at	Info	C11orf54	chromosome 11 open reading frame 54
15	< 1e-07	< 1e-07	416.21	241.71	1.72	225060_at	Info	LRP11	low density lipoprotein receptor-related protein 11
16	1e-07	0.000304	309.69	183.29	1.69	202245_at	Info	LSS	lanosterol synthase (2,3-oxidosqualene-lanosterol cyclase)	Biosynthesis of steroids
17	1e-07	0.000304	66.07	39.91	1.66	227762_at	Info	NA	NA
18	1e-07	0.000304	248.93	168.03	1.48	214686_at	Info	ZNF266	zinc finger protein 266
19	2e-07	0.000421	12.48	8.07	1.55	215321_at	Info	RUNDC3B	RUN domain containing 3B
20	2e-07	0.000421	59.15	30.25	1.96	202609_at	Info	EPS8	epidermal growth factor receptor pathway substrate 8	misc
21	2e-07	0.000421	3151.86	7935.93	0.4	217572_at	Info	NA	NA
22	2e-07	0.000421	158.8	92.55	1.72	226810_at	Info	OGFRL1	opioid growth factor receptor-like 1
23	2e-07	0.000421	63.02	134.87	0.47	220833_at	Info	NA	NA
24	2e-07	0.000421	60.97	91.05	0.67	204067_at	Info	SUOX	sulfite oxidase	Sulfur metabolism, immunology
25	2e-07	0.000421	112.94	75.03	1.51	212387_at	Info	TCF4	transcription factor 4
26	2e-07	0.000421	99.31	314.84	0.32	203535_at	Info	S100A9	S100 calcium binding protein A9
27	3e-07	0.000566	73.07	112.45	0.65	204198_s_at	Info	RUNX3	runt-related transcription factor 3
28	3e-07	0.000566	48.8	7.61	6.42	232010_at	Info	FSTL5	follistatin-like 5
29	3e-07	0.000566	1320.39	805.23	1.64	200832_s_at	Info	SCD	stearoyl-CoA desaturase (delta-9-desaturase)	PPAR signaling pathway
30	4e-07	0.000729	4336.85	9829.36	0.44	217683_at	Info	HBE1	hemoglobin, epsilon 1
31	7e-07	0.00123	273.53	165.62	1.65	201791_s_at	Info	DHCR7	7-dehydrocholesterol reductase	Biosynthesis of steroids
32	8e-07	0.00137	105.93	43.12	2.46	214920_at	Info	THSD7A	thrombospondin, type I, domain containing 7A
33	9e-07	0.00137	141.93	235.53	0.6	204430_s_at	Info	SLC2A5	solute carrier family 2 (facilitated glucose/fructose transporter), member 5	cell_signaling, misc, pharmacology
34	9e-07	0.00137	552.93	341.05	1.62	208964_s_at	Info	FADS1	fatty acid desaturase 1	Linoleic acid metabolism
35	9e-07	0.00137	105.92	63.18	1.68	226326_at	Info	PCGF5	polycomb group ring finger 5
36	9e-07	0.00137	172.19	110.59	1.56	222557_at	Info	STMN3	stathmin-like 3
37	1e-06	0.00137	49.91	22.11	2.26	207269_at	Info	DEFA4	defensin, alpha 4, corticostatin	Neuroactive ligand-receptor interaction, immunology
38	1e-06	0.00137	25.68	11.41	2.25	205033_s_at	Info	NA	NA
39	1e-06	0.00137	28.1	9.22	3.05	1552912_a_at	Info	IL23R	interleukin 23 receptor	Cytokine-cytokine receptor interaction, Jak-STAT signaling pathway
40	1e-06	0.00137	71.29	37.23	1.91	230008_at	Info	THSD7A	thrombospondin, type I, domain containing 7A
41	1.1e-06	0.00143	136.61	96.03	1.42	220160_s_at	Info	KPTN	kaptin (actin binding protein)
42	1.1e-06	0.00143	281.47	167.91	1.68	224848_at	Info	CDK6	cyclin-dependent kinase 6	Perou's- Intrinsic- Breast-Cancer-Genes, Cell Cycle: G1/S Check Point , Cyclins and Cell Cycle Regulation, Estrogen-responsive protein Efp controls cell cycle and breast tumors growth, Influence of Ras and Rho proteins on G1 to S Transition, Cell cycle, cell_cycle, cell_signaling, signal_transduction
43	1.2e-06	0.00153	284.94	134.28	2.12	1555339_at	Info	RAP1A	RAP1A, member of RAS oncogene family	Integrin Signaling Pathway, Signaling of Hepatocyte Growth Factor Receptor, Focal adhesion, Leukocyte transendothelial migration, Long-term potentiation, MAPK signaling pathway, immunology, tsonc
44	1.3e-06	0.00162	311.99	144.7	2.16	1555340_x_at	Info	RAP1A	RAP1A, member of RAS oncogene family	Integrin Signaling Pathway, Signaling of Hepatocyte Growth Factor Receptor, Focal adhesion, Leukocyte transendothelial migration, Long-term potentiation, MAPK signaling pathway, immunology, tsonc
45	1.4e-06	0.00166	28.78	68.94	0.42	209369_at	Info	ANXA3	annexin A3
46	1.4e-06	0.00166	232.59	351.67	0.66	225059_at	Info	AGTRAP	angiotensin II receptor-associated protein
47	1.5e-06	0.00167	326.77	208.52	1.57	208963_x_at	Info	FADS1	fatty acid desaturase 1	Linoleic acid metabolism
48	1.5e-06	0.00167	35.4	67.55	0.52	203477_at	Info	COL15A1	collagen, type XV, alpha 1
49	1.5e-06	0.00167	70.11	41.81	1.68	1568597_at	Info	LOC646762	hypothetical LOC646762
50	1.6e-06	0.00175	31.76	20.94	1.52	242873_at	Info	NA	NA
51	1.8e-06	0.00189	119.4	326.84	0.37	220570_at	Info	RETN	resistin	Visceral Fat Deposits and the Metabolic Syndrome
52	1.8e-06	0.00189	109	62.56	1.74	238587_at	Info	UBASH3B	ubiquitin associated and SH3 domain containing, B
53	2e-06	0.00199	57.43	28.88	1.99	213894_at	Info	THSD7A	thrombospondin, type I, domain containing 7A
54	2e-06	0.00199	244.98	165.34	1.48	203753_at	Info	TCF4	transcription factor 4
55	2e-06	0.00199	840.22	1424.71	0.59	204959_at	Info	MNDA	myeloid cell nuclear differentiation antigen	gene_regulation, transcription
56	2.1e-06	0.00205	19.85	31.14	0.64	227647_at	Info	KCNE3	potassium voltage-gated channel, Isk-related family, member 3
57	2.2e-06	0.00211	100.7	53.54	1.88	229194_at	Info	PCGF5	polycomb group ring finger 5
58	2.3e-06	0.00217	154.04	87.52	1.76	202660_at	Info	ITPR2	inositol 1,4,5-triphosphate receptor, type 2	Calcium signaling pathway, Gap junction, GnRH signaling pathway, Long-term depression, Long-term potentiation, Phosphatidylinositol signaling system
59	2.4e-06	0.00222	111.81	80.33	1.39	213526_s_at	Info	LIN37	lin-37 homolog (C. elegans)
60	2.5e-06	0.00224	72.09	365.91	0.2	209875_s_at	Info	SPP1	secreted phosphoprotein 1	Regulators of Bone Mineralization, Cell Communication, ECM-receptor interaction, Focal adhesion, immunology
61	2.5e-06	0.00224	173.72	238.89	0.73	201896_s_at	Info	PSRC1	proline/serine-rich coiled-coil 1
62	2.6e-06	0.00226	175.24	83.89	2.09	201625_s_at	Info	INSIG1	insulin induced gene 1
63	2.6e-06	0.00226	118.98	170.59	0.7	202598_at	Info	S100A13	S100 calcium binding protein A13
64	2.7e-06	0.00231	588.99	407.27	1.45	200743_s_at	Info	TPP1	tripeptidyl peptidase I
65	2.8e-06	0.00236	47.12	32.69	1.44	206170_at	Info	ADRB2	adrenergic, beta-2-, receptor, surface	Corticosteroids and cardioprotection, Cystic fibrosis transmembrane conductance regulator (CFTR) and beta 2 adrenergic receptor (b2AR) pathway, Phospholipase C-epsilon pathway, Calcium signaling pathway, Neuroactive ligand-receptor interaction, behavior, immunology
66	2.9e-06	0.00237	492.93	1078.76	0.46	235568_at	Info	C19orf59	chromosome 19 open reading frame 59
67	2.9e-06	0.00237	137.34	77.89	1.76	238462_at	Info	UBASH3B	ubiquitin associated and SH3 domain containing, B
68	3e-06	0.00238	82	113.32	0.72	41660_at	Info	CELSR1	cadherin, EGF LAG seven-pass G-type receptor 1 (flamingo homolog, Drosophila)
69	3e-06	0.00238	28.65	62.4	0.46	222108_at	Info	AMIGO2	adhesion molecule with Ig-like domain 2
70	3.1e-06	0.00242	665.77	389.61	1.71	224847_at	Info	CDK6	cyclin-dependent kinase 6	Perou's- Intrinsic- Breast-Cancer-Genes, Cell Cycle: G1/S Check Point , Cyclins and Cell Cycle Regulation, Estrogen-responsive protein Efp controls cell cycle and breast tumors growth, Influence of Ras and Rho proteins on G1 to S Transition, Cell cycle, cell_cycle, cell_signaling, signal_transduction
71	3.2e-06	0.00246	190.01	137.25	1.38	228531_at	Info	SAMD9	sterile alpha motif domain containing 9
72	3.4e-06	0.00258	88.54	37.77	2.34	228854_at	Info	NA	NA
73	3.5e-06	0.00262	9.25	13.27	0.7	205789_at	Info	CD1D	CD1d molecule	Hematopoietic cell lineage, angiogenesis, metastasis
74	3.6e-06	0.00266	105.35	203.03	0.52	214240_at	Info	GAL	galanin prepropeptide	Neuroactive ligand-receptor interaction
75	4.1e-06	0.00295	17.03	8.11	2.1	1570445_a_at	Info	LOC643201	hypothetical protein LOC643201
76	4.1e-06	0.00295	135.8	208.77	0.65	226272_at	Info	RCAN3	RCAN family member 3
77	4.3e-06	0.00301	205.7	144.9	1.42	217858_s_at	Info	ARMCX3	armadillo repeat containing, X-linked 3
78	4.3e-06	0.00301	83.9	123	0.68	219763_at	Info	DENND1A	DENN/MADD domain containing 1A
79	4.4e-06	0.00305	378.32	265.5	1.42	222294_s_at	Info	RAB27A	RAB27A, member RAS oncogene family	Rab GTPases Mark Targets In The Endocytotic Machinery, tsonc
80	4.9e-06	0.00335	86.65	53.16	1.63	235798_at	Info	TMEM170B	transmembrane protein 170B
81	5e-06	0.00338	328.64	187.44	1.75	226694_at	Info	NA	NA
82	5.2e-06	0.00338	60.77	44.82	1.36	215379_x_at	Info	IGL@	immunoglobulin lambda locus	Perou's- Intrinsic- Breast-Cancer-Genes
83	5.2e-06	0.00338	197.3	268.37	0.74	221879_at	Info	CALML4	calmodulin-like 4
84	5.2e-06	0.00338	976.77	693.02	1.41	209515_s_at	Info	RAB27A	RAB27A, member RAS oncogene family	Rab GTPases Mark Targets In The Endocytotic Machinery, tsonc
85	5.4e-06	0.00338	9.6	6.72	1.43	229159_at	Info	THSD7A	thrombospondin, type I, domain containing 7A
86	5.4e-06	0.00338	305.26	212.43	1.44	1554479_a_at	Info	CARD8	caspase recruitment domain family, member 8
87	5.4e-06	0.00338	37.31	21.92	1.7	211721_s_at	Info	ZNF551	zinc finger protein 551
88	5.5e-06	0.00338	6.84	10.03	0.68	226225_at	Info	MCC	mutated in colorectal cancers	immunology, tsonc
89	5.5e-06	0.00338	90.28	66.3	1.36	238436_s_at	Info	ZNF805	zinc finger protein 805
90	5.6e-06	0.0034	48.58	32.79	1.48	235843_at	Info	NA	NA
91	5.7e-06	0.00342	77.42	47.44	1.63	215946_x_at	Info	IGLL3	immunoglobulin lambda-like polypeptide 3
92	6.1e-06	0.00363	490.94	300.34	1.63	208962_s_at	Info	FADS1	fatty acid desaturase 1	Linoleic acid metabolism
93	6.6e-06	0.00388	184.67	278.35	0.66	204561_x_at	Info	NA	NA
94	7.1e-06	0.00413	222.22	132.5	1.68	238439_at	Info	ANKRD22	ankyrin repeat domain 22
95	7.5e-06	0.00432	354.5	612.02	0.58	217762_s_at	Info	RAB31	RAB31, member RAS oncogene family
96	7.7e-06	0.00439	219.32	160.47	1.37	213891_s_at	Info	TCF4	transcription factor 4
97	8e-06	0.00451	42.69	24.69	1.73	203997_at	Info	PTPN3	protein tyrosine phosphatase, non-receptor type 3	cell_cycle, cell_signaling
98	8.3e-06	0.00463	56.05	36.21	1.55	244741_s_at	Info	MGC9913	hypothetical protein MGC9913
99	8.4e-06	0.00464	493.31	644.07	0.77	217967_s_at	Info	FAM129A	family with sequence similarity 129, member A
100	8.7e-06	0.00476	114.03	85.39	1.34	222146_s_at	Info	TCF4	transcription factor 4
101	8.8e-06	0.00476	97.68	62.43	1.56	207957_s_at	Info	PRKCB	protein kinase C, beta	Bioactive Peptide Induced Signaling Pathway, Fc Epsilon Receptor I Signaling in Mast Cells, Ion Channel and Phorbal Esters Signaling Pathway, T Cell Receptor Signaling Pathway, B cell receptor signaling pathway, Calcium signaling pathway, Fc epsilon RI signaling pathway, Focal adhesion, Gap junction, GnRH signaling pathway, Leukocyte transendothelial migration, Long-term depression, Long-term pot…
102	9.2e-06	0.00489	1832.54	1437.74	1.27	211967_at	Info	TMEM123	transmembrane protein 123
103	9.3e-06	0.00489	68.76	136.48	0.5	210513_s_at	Info	VEGFA	vascular endothelial growth factor A	Actions of Nitric Oxide in the Heart, Hypoxia-Inducible Factor in the Cardiovascular System, VEGF, Hypoxia, and Angiogenesis, Cytokine-cytokine receptor interaction, Focal adhesion, mTOR signaling pathway, VEGF signaling pathway
104	9.3e-06	0.00489	164.73	121.53	1.36	209015_s_at	Info	DNAJB6	DnaJ (Hsp40) homolog, subfamily B, member 6	Prion Pathway
105	9.4e-06	0.00489	70.31	128.1	0.55	207351_s_at	Info	SH2D2A	SH2 domain protein 2A	VEGF signaling pathway
106	9.6e-06	0.00495	10.7	7.92	1.35	244663_at	Info	NA	NA
107	9.7e-06	0.00496	272.71	207.66	1.31	226100_at	Info	MLL5	myeloid/lymphoid or mixed-lineage leukemia 5 (trithorax homolog, Drosophila)
108	9.8e-06	0.00496	56.61	80.51	0.7	218418_s_at	Info	KANK2	KN motif and ankyrin repeat domains 2
109	1.02e-05	0.00504	290.9	515.71	0.56	217763_s_at	Info	RAB31	RAB31, member RAS oncogene family
110	1.03e-05	0.00504	152.68	120.75	1.26	224846_at	Info	SHKBP1	SH3KBP1 binding protein 1
111	1.04e-05	0.00504	73.2	45.35	1.61	226158_at	Info	KLHL24	kelch-like 24 (Drosophila)
112	1.05e-05	0.00504	197.3	265.29	0.74	218699_at	Info	RAB7L1	RAB7, member RAS oncogene family-like 1	tsonc
113	1.05e-05	0.00504	185.8	132.49	1.4	226132_s_at	Info	MANEAL	mannosidase, endo-alpha-like
114	1.06e-05	0.00504	10.85	22.95	0.47	214414_x_at	Info	NA	NA
115	1.06e-05	0.00504	55.89	91.39	0.61	207224_s_at	Info	SIGLEC7	sialic acid binding Ig-like lectin 7
116	1.08e-05	0.00505	705.4	517.36	1.36	210645_s_at	Info	TTC3	tetratricopeptide repeat domain 3
117	1.08e-05	0.00505	732.31	557.53	1.31	208073_x_at	Info	TTC3	tetratricopeptide repeat domain 3
118	1.11e-05	0.00514	134.67	96.37	1.4	223590_at	Info	ZNF700	zinc finger protein 700
119	1.14e-05	0.00519	68.91	48.31	1.43	230480_at	Info	NA	NA
120	1.14e-05	0.00519	26.77	18.49	1.45	217614_at	Info	NA	NA
121	1.16e-05	0.00524	125.52	78.1	1.61	242273_at	Info	NA	NA
122	1.19e-05	0.00529	139.37	104.69	1.33	219077_s_at	Info	WWOX	WW domain containing oxidoreductase
123	1.2e-05	0.00529	60.01	35.71	1.68	232555_at	Info	CREB5	cAMP responsive element binding protein 5
124	1.21e-05	0.00529	55.86	39.75	1.41	235152_at	Info	NA	NA
125	1.21e-05	0.00529	171	116.54	1.47	201649_at	Info	UBE2L6	ubiquitin-conjugating enzyme E2L 6	Role of Parkin in the Ubiquitin-Proteasomal Pathway, Parkinson\'s disease
126	1.22e-05	0.00529	598.43	425.42	1.41	204362_at	Info	SKAP2	src kinase associated phosphoprotein 2
127	1.24e-05	0.00534	10.5	14.78	0.71	231969_at	Info	STOX2	storkhead box 2
128	1.3e-05	0.00555	94.2	139.49	0.68	204197_s_at	Info	RUNX3	runt-related transcription factor 3
129	1.35e-05	0.00572	504.44	380.46	1.33	202656_s_at	Info	SERTAD2	SERTA domain containing 2
130	1.37e-05	0.00576	13.81	19.05	0.72	234879_at	Info	NA	NA
131	1.39e-05	0.0058	24.38	12.73	1.92	1561853_a_at	Info	IL23R	interleukin 23 receptor	Cytokine-cytokine receptor interaction, Jak-STAT signaling pathway
132	1.41e-05	0.00583	917.1	1324.02	0.69	205780_at	Info	BIK	BCL2-interacting killer (apoptosis-inducing)	Role of Mitochondria in Apoptotic Signaling
133	1.42e-05	0.00583	174.46	466.7	0.37	202917_s_at	Info	S100A8	S100 calcium binding protein A8	immunology
134	1.43e-05	0.00583	176.94	129.79	1.36	204675_at	Info	SRD5A1	steroid-5-alpha-reductase, alpha polypeptide 1 (3-oxo-5 alpha-steroid delta 4-dehydrogenase alpha 1)	Androgen and estrogen metabolism, Bile acid biosynthesis
135	1.5e-05	0.00606	132.5	101.47	1.31	219807_x_at	Info	RAB4B	RAB4B, member RAS oncogene family
136	1.53e-05	0.00606	348.28	257.39	1.35	202657_s_at	Info	SERTAD2	SERTA domain containing 2
137	1.53e-05	0.00606	245.65	417.82	0.59	217764_s_at	Info	RAB31	RAB31, member RAS oncogene family
138	1.53e-05	0.00606	504.97	353.11	1.43	235766_x_at	Info	RAB27A	RAB27A, member RAS oncogene family	Rab GTPases Mark Targets In The Endocytotic Machinery, tsonc
139	1.55e-05	0.00609	43.18	29.75	1.45	228007_at	Info	C6orf204	chromosome 6 open reading frame 204
140	1.56e-05	0.00609	25.68	34.54	0.74	208018_s_at	Info	HCK	hemopoietic cell kinase	HIV-1 defeats host-mediated resistance by CEM15, Roles of ¿-arrestin-dependent Recruitment of Src Kinases in GPCR Signaling, NA, signal_transduction, tsonc
141	1.57e-05	0.00609	107.54	77.76	1.38	218086_at	Info	NPDC1	neural proliferation, differentiation and control, 1
142	1.63e-05	0.00628	342.38	246.22	1.39	203471_s_at	Info	PLEK	pleckstrin	immunology
143	1.67e-05	0.00634	344.11	225.38	1.53	230925_at	Info	APBB1IP	amyloid beta (A4) precursor protein-binding, family B, member 1 interacting protein
144	1.67e-05	0.00634	110.28	70.41	1.57	226756_at	Info	NA	NA
145	1.71e-05	0.00644	254.47	195.99	1.3	232946_s_at	Info	NADSYN1	NAD synthetase 1	Glutamate metabolism, Nicotinate and nicotinamide metabolism
146	1.72e-05	0.00644	85.48	62.86	1.36	219691_at	Info	SAMD9	sterile alpha motif domain containing 9
147	1.77e-05	0.00658	171.73	269.96	0.64	201422_at	Info	IFI30	interferon, gamma-inducible protein 30	Antigen processing and presentation
148	1.79e-05	0.00661	94.56	66.63	1.42	202662_s_at	Info	ITPR2	inositol 1,4,5-triphosphate receptor, type 2	Calcium signaling pathway, Gap junction, GnRH signaling pathway, Long-term depression, Long-term potentiation, Phosphatidylinositol signaling system
149	1.83e-05	0.00672	324.15	220.53	1.47	225639_at	Info	SKAP2	src kinase associated phosphoprotein 2
150	2e-05	0.00729	139.05	95.29	1.46	236635_at	Info	ZNF667	zinc finger protein 667
151	2.02e-05	0.00731	250.24	165.5	1.51	201790_s_at	Info	DHCR7	7-dehydrocholesterol reductase	Biosynthesis of steroids
152	2.06e-05	0.00741	308.9	224.88	1.37	212386_at	Info	TCF4	transcription factor 4
153	2.12e-05	0.00756	27.99	20.34	1.38	233753_at	Info	SFRS15	splicing factor, arginine/serine-rich 15
154	2.13e-05	0.00756	232.31	159.46	1.46	211535_s_at	Info	FGFR1	fibroblast growth factor receptor 1	Adherens junction, MAPK signaling pathway, Regulation of actin cytoskeleton, angiogenesis, cell_cycle, cell_signaling, development, immunology, misc, signal_transduction
155	2.19e-05	0.00773	87.52	55.56	1.58	212990_at	Info	SYNJ1	synaptojanin 1	Endocytotic role of NDK, Phosphins and Dynamin, Inositol phosphate metabolism, Phosphatidylinositol signaling system
156	2.29e-05	0.00799	56.29	39.21	1.44	227840_at	Info	C2orf76	chromosome 2 open reading frame 76
157	2.3e-05	0.00799	33.31	21.6	1.54	202661_at	Info	ITPR2	inositol 1,4,5-triphosphate receptor, type 2	Calcium signaling pathway, Gap junction, GnRH signaling pathway, Long-term depression, Long-term potentiation, Phosphatidylinositol signaling system
158	2.31e-05	0.00799	300.96	233.76	1.29	218142_s_at	Info	CRBN	cereblon
159	2.36e-05	0.0081	606.39	449.62	1.35	202746_at	Info	ITM2A	integral membrane protein 2A
160	2.37e-05	0.0081	17.03	10.92	1.56	243756_at	Info	NA	NA
161	2.45e-05	0.00832	14.68	9.83	1.49	203397_s_at	Info	GALNT3	UDP-N-acetyl-alpha-D-galactosamine:polypeptide N-acetylgalactosaminyltransferase 3 (GalNAc-T3)	Perou's- Intrinsic- Breast-Cancer-Genes, Glycan structures - biosynthesis 1, O-Glycan biosynthesis
162	2.57e-05	0.00853	64.89	93.57	0.69	211699_x_at	Info	NA	NA
163	2.58e-05	0.00853	216.72	276.49	0.78	208840_s_at	Info	G3BP2	GTPase activating protein (SH3 domain) binding protein 2
164	2.58e-05	0.00853	17.49	12.3	1.42	241801_at	Info	PGAP1	post-GPI attachment to proteins 1	Glycosylphosphatidylinositol(GPI)-anchor biosynthesis
165	2.58e-05	0.00853	253.45	195.61	1.3	1552623_at	Info	HSH2D	hematopoietic SH2 domain containing
166	2.59e-05	0.00853	111.22	81.14	1.37	220038_at	Info	NA	NA
167	2.61e-05	0.00855	360.62	285.16	1.26	202621_at	Info	IRF3	interferon regulatory factor 3	The information-processing pathway at the IFN-beta enhancer, Toll-like receptor signaling pathway
168	2.67e-05	0.00869	847.33	433.71	1.95	224851_at	Info	CDK6	cyclin-dependent kinase 6	Perou's- Intrinsic- Breast-Cancer-Genes, Cell Cycle: G1/S Check Point , Cyclins and Cell Cycle Regulation, Estrogen-responsive protein Efp controls cell cycle and breast tumors growth, Influence of Ras and Rho proteins on G1 to S Transition, Cell cycle, cell_cycle, cell_signaling, signal_transduction
169	2.71e-05	0.00875	105.54	73.46	1.44	222771_s_at	Info	MYEF2	myelin expression factor 2
170	2.72e-05	0.00875	522.81	253.52	2.06	221750_at	Info	HMGCS1	3-hydroxy-3-methylglutaryl-Coenzyme A synthase 1 (soluble)	SREBP control of lipid synthesis, Butanoate metabolism, PPAR signaling pathway, Synthesis and degradation of ketone bodies, Valine, leucine and isoleucine degradation
171	2.86e-05	0.00914	159.88	102.3	1.56	227020_at	Info	YPEL2	yippee-like 2 (Drosophila)
172	2.88e-05	0.00915	53.19	84.19	0.63	205291_at	Info	IL2RB	interleukin 2 receptor, beta	IL 2 signaling pathway, IL-2 Receptor Beta Chain in T cell Activation, Cytokine-cytokine receptor interaction, Jak-STAT signaling pathway, immunology
173	2.9e-05	0.00917	302.91	224.96	1.35	203470_s_at	Info	PLEK	pleckstrin	immunology
174	3.04e-05	0.00955	30.99	13.9	2.23	225275_at	Info	EDIL3	EGF-like repeats and discoidin I-like domains 3
175	3.14e-05	0.00979	56.86	41.59	1.37	228652_at	Info	ZNF776	zinc finger protein 776
176	3.15e-05	0.00979	1550.88	1087.57	1.43	225295_at	Info	SLC39A10	solute carrier family 39 (zinc transporter), member 10
177	3.31e-05	0.0102	184.38	130.01	1.42	215143_at	Info	DPY19L2P2	dpy-19-like 2 pseudogene 2 (C. elegans)
178	3.35e-05	0.0103	36.32	25.93	1.4	1560071_a_at	Info	NA	NA
179	3.48e-05	0.0106	226.71	154.85	1.46	223310_x_at	Info	PNPLA8	patatin-like phospholipase domain containing 8
180	3.56e-05	0.0108	74.64	40.38	1.85	236302_at	Info	PPM1E	protein phosphatase 1E (PP2C domain containing)
181	3.58e-05	0.0108	1138.8	879.77	1.29	208662_s_at	Info	TTC3	tetratricopeptide repeat domain 3
182	3.62e-05	0.0108	80.62	119.77	0.67	1568838_at	Info	LOC100132169	similar to hCG1742852
183	3.63e-05	0.0108	12.57	7.85	1.6	227045_at	Info	ZNF614	zinc finger protein 614
184	3.67e-05	0.0109	289.23	222.47	1.3	218735_s_at	Info	ZNF544	zinc finger protein 544
185	3.74e-05	0.0111	137.5	99.54	1.38	204279_at	Info	PSMB9	proteasome (prosome, macropain) subunit, beta type, 9 (large multifunctional peptidase 2)
186	3.85e-05	0.0113	296.28	200.3	1.48	211423_s_at	Info	SC5DL	sterol-C5-desaturase (ERG3 delta-5-desaturase homolog, S. cerevisiae)-like	Biosynthesis of steroids
187	3.85e-05	0.0113	280.04	201.69	1.39	200831_s_at	Info	SCD	stearoyl-CoA desaturase (delta-9-desaturase)	PPAR signaling pathway
188	3.98e-05	0.0116	474.76	243.48	1.95	201627_s_at	Info	INSIG1	insulin induced gene 1
189	4.13e-05	0.0119	14.44	22.34	0.65	232974_at	Info	NA	NA
190	4.14e-05	0.0119	271.68	217.19	1.25	223983_s_at	Info	C19orf12	chromosome 19 open reading frame 12
191	4.17e-05	0.0119	71.5	96.93	0.74	228261_at	Info	MIB2	mindbomb homolog 2 (Drosophila)	Perou's- Intrinsic- Breast-Cancer-Genes
192	4.24e-05	0.0121	73.31	102.59	0.71	221591_s_at	Info	FAM64A	family with sequence similarity 64, member A
193	4.29e-05	0.0121	401.21	251.62	1.59	202540_s_at	Info	HMGCR	3-hydroxy-3-methylglutaryl-Coenzyme A reductase	Biosynthesis of steroids
194	4.3e-05	0.0121	13.76	9.77	1.41	244640_at	Info	ZNF850P	zinc finger protein 850 pseudogene
195	4.35e-05	0.0122	264.49	177.76	1.49	229851_s_at	Info	C11orf54	chromosome 11 open reading frame 54
196	4.43e-05	0.0124	152.32	203.27	0.75	230259_at	Info	C10orf125	chromosome 10 open reading frame 125
197	4.54e-05	0.0125	171.65	230.23	0.75	210105_s_at	Info	FYN	FYN oncogene related to SRC, FGR, YES	Bioactive Peptide Induced Signaling Pathway, Eph Kinases and ephrins support platelet aggregation, Erk and PI-3 Kinase Are Necessary for Collagen Binding in Corneal Epithelia, IL-7 Signal Transduction, Integrin Signaling Pathway, Lck and Fyn tyrosine kinases in initiation of TCR Activation, Reelin Signaling Pathway, T Cell Receptor Signaling Pathway, TSP-1 Induced Apoptosis in Microvascular Endot…
198	4.55e-05	0.0125	17.62	12.32	1.43	240753_at	Info	NA	NA
199	4.55e-05	0.0125	106.04	200.71	0.53	209008_x_at	Info	KRT8	keratin 8	Cell Communication
200	4.6e-05	0.0126	584.15	466.36	1.25	213039_at	Info	ARHGEF18	Rho/Rac guanine nucleotide exchange factor (GEF) 18
201	4.66e-05	0.0127	52.35	29.44	1.78	219132_at	Info	PELI2	pellino homolog 2 (Drosophila)
202	4.75e-05	0.0128	71.8	188.82	0.38	211429_s_at	Info	SERPINA1	serpin peptidase inhibitor, clade A (alpha-1 antiproteinase, antitrypsin), member 1	Complement and coagulation cascades
203	4.78e-05	0.0128	204.76	118.08	1.73	209398_at	Info	HIST1H1C	histone cluster 1, H1c	Perou's- Intrinsic- Breast-Cancer-Genes
204	4.79e-05	0.0128	185.65	253.82	0.73	219546_at	Info	BMP2K	BMP2 inducible kinase
205	4.8e-05	0.0128	271.04	202.24	1.34	213000_at	Info	MORC3	MORC family CW-type zinc finger 3
206	4.87e-05	0.0128	492.95	638.18	0.77	225399_at	Info	TSEN15	tRNA splicing endonuclease 15 homolog (S. cerevisiae)
207	4.87e-05	0.0128	62.11	43.96	1.41	235197_s_at	Info	OSTM1	osteopetrosis associated transmembrane protein 1
208	4.88e-05	0.0128	180.97	241	0.75	59644_at	Info	BMP2K	BMP2 inducible kinase
209	5.03e-05	0.0132	31.55	17.96	1.76	243000_at	Info	CDK6	cyclin-dependent kinase 6	Perou's- Intrinsic- Breast-Cancer-Genes, Cell Cycle: G1/S Check Point , Cyclins and Cell Cycle Regulation, Estrogen-responsive protein Efp controls cell cycle and breast tumors growth, Influence of Ras and Rho proteins on G1 to S Transition, Cell cycle, cell_cycle, cell_signaling, signal_transduction
210	5.18e-05	0.0135	1507.54	2739.38	0.55	206207_at	Info	CLC	Charcot-Leyden crystal protein
211	5.24e-05	0.0136	103.03	77.25	1.33	204512_at	Info	HIVEP1	human immunodeficiency virus type I enhancer binding protein 1	gene_regulation, immunology, transcription
212	5.33e-05	0.0136	151.6	118.5	1.28	225409_at	Info	C2orf64	chromosome 2 open reading frame 64
213	5.33e-05	0.0136	65.6	52.27	1.25	227500_at	Info	FBXL18	F-box and leucine-rich repeat protein 18
214	5.34e-05	0.0136	34.79	27.36	1.27	220391_at	Info	ZBTB3	zinc finger and BTB domain containing 3
215	5.48e-05	0.0139	138.89	109.49	1.27	226094_at	Info	PIK3C2A	phosphoinositide-3-kinase, class 2, alpha polypeptide	Phosphatidylinositol signaling system
216	5.59e-05	0.0141	105.47	74.92	1.41	244599_at	Info	NA	NA
217	5.59e-05	0.0141	20.74	16.21	1.28	1561286_a_at	Info	DIP2A	DIP2 disco-interacting protein 2 homolog A (Drosophila)
218	5.61e-05	0.0141	92.63	68.05	1.36	1553102_a_at	Info	CCDC69	coiled-coil domain containing 69
219	5.72e-05	0.0143	416.17	333.57	1.25	204354_at	Info	POT1	POT1 protection of telomeres 1 homolog (S. pombe)
220	5.79e-05	0.0144	453.82	371.25	1.22	224717_s_at	Info	C19orf42	chromosome 19 open reading frame 42
221	5.84e-05	0.0144	24	33.58	0.71	227645_at	Info	PIK3R5	phosphoinositide-3-kinase, regulatory subunit 5	Apoptosis, B cell receptor signaling pathway, Colorectal cancer, Fc epsilon RI signaling pathway, Focal adhesion, Insulin signaling pathway, Jak-STAT signaling pathway, Leukocyte transendothelial migration, mTOR signaling pathway, Natural killer cell mediated cytotoxicity, Phosphatidylinositol signaling system, Regulation of actin cytoskeleton, T cell receptor signaling pathway, Toll-like recepto…
222	5.88e-05	0.0145	485.69	394.11	1.23	222512_at	Info	NUB1	negative regulator of ubiquitin-like proteins 1
223	5.94e-05	0.0146	107.68	76.69	1.4	218689_at	Info	FANCF	Fanconi anemia, complementation group F	BRCA1-dependent Ub-ligase activity, Role of BRCA1, BRCA2 and ATR in Cancer Susceptibility
224	6.08e-05	0.0148	11.64	6.8	1.71	232338_at	Info	NA	NA
225	6.09e-05	0.0148	1922.58	1566.58	1.23	217869_at	Info	HSD17B12	hydroxysteroid (17-beta) dehydrogenase 12	Ascorbate and aldarate metabolism, Bile acid biosynthesis, Bisphenol A degradation, Butanoate metabolism, Fructose and mannose metabolism, Galactose metabolism, Glycerophospholipid metabolism, Glycine, serine and threonine metabolism, Linoleic acid metabolism, Lysine degradation, Nucleotide sugars metabolism, Tetrachloroethene degradation
226	6.1e-05	0.0148	100.77	46.74	2.16	205822_s_at	Info	HMGCS1	3-hydroxy-3-methylglutaryl-Coenzyme A synthase 1 (soluble)	SREBP control of lipid synthesis, Butanoate metabolism, PPAR signaling pathway, Synthesis and degradation of ketone bodies, Valine, leucine and isoleucine degradation
227	6.2e-05	0.0148	326.46	247.61	1.32	1558511_s_at	Info	ESYT2	extended synaptotagmin-like protein 2
228	6.26e-05	0.0148	71.88	42.96	1.67	221646_s_at	Info	ZDHHC11	zinc finger, DHHC-type containing 11
229	6.28e-05	0.0148	37.95	26.85	1.41	242456_at	Info	MRE11A	MRE11 meiotic recombination 11 homolog A (S. cerevisiae)	ATM Signaling Pathway, Role of BRCA1, BRCA2 and ATR in Cancer Susceptibility
230	6.3e-05	0.0148	307.98	234.28	1.31	209748_at	Info	SPAST	spastin
231	6.31e-05	0.0148	106.83	75.26	1.42	213497_at	Info	ABTB2	ankyrin repeat and BTB (POZ) domain containing 2
232	6.34e-05	0.0148	30.59	42.24	0.72	205088_at	Info	MAMLD1	mastermind-like domain containing 1
233	6.35e-05	0.0148	67.78	94.51	0.72	220000_at	Info	SIGLEC5	sialic acid binding Ig-like lectin 5
234	6.37e-05	0.0148	786.01	585.26	1.34	204249_s_at	Info	LMO2	LIM domain only 2 (rhombotin-like 1)
235	6.39e-05	0.0148	156.87	216.61	0.72	226853_at	Info	BMP2K	BMP2 inducible kinase
236	6.39e-05	0.0148	119.46	91.9	1.3	225725_at	Info	NA	NA
237	6.4e-05	0.0148	676.27	426.69	1.58	204615_x_at	Info	IDI1	isopentenyl-diphosphate delta isomerase 1	Biosynthesis of steroids, Terpenoid biosynthesis
238	6.5e-05	0.0149	1117.39	563.91	1.98	201626_at	Info	INSIG1	insulin induced gene 1
239	6.51e-05	0.0149	25.38	16.92	1.5	213142_x_at	Info	PION	pigeon homolog (Drosophila)
240	6.6e-05	0.015	157.8	116.75	1.35	213502_x_at	Info	LOC91316	glucuronidase, beta/ immunoglobulin lambda-like polypeptide 1 pseudogene
241	6.71e-05	0.0152	25.73	36.82	0.7	215017_s_at	Info	FNBP1L	formin binding protein 1-like
242	6.75e-05	0.0153	148.66	115.1	1.29	227109_at	Info	CYP2R1	cytochrome P450, family 2, subfamily R, polypeptide 1
243	6.89e-05	0.0155	47.02	35.02	1.34	1559049_a_at	Info	NA	NA
244	6.95e-05	0.0155	729.98	578.62	1.26	225634_at	Info	ZC3HAV1	zinc finger CCCH-type, antiviral 1
245	6.97e-05	0.0155	64.41	44.69	1.44	219209_at	Info	IFIH1	interferon induced with helicase C domain 1	Folate biosynthesis, Starch and sucrose metabolism
246	6.98e-05	0.0155	259.43	188.11	1.38	212492_s_at	Info	KDM4B	lysine (K)-specific demethylase 4B
247	7.09e-05	0.0156	132.69	107.99	1.23	212864_at	Info	CDS2	CDP-diacylglycerol synthase (phosphatidate cytidylyltransferase) 2	Glycerophospholipid metabolism, Phosphatidylinositol signaling system
248	7.09e-05	0.0156	87.41	63.01	1.39	225436_at	Info	FAM108C1	family with sequence similarity 108, member C1
249	7.11e-05	0.0156	52.42	35.89	1.46	219243_at	Info	GIMAP4	GTPase, IMAP family member 4
250	7.2e-05	0.0157	272.28	170.63	1.6	219463_at	Info	C20orf103	chromosome 20 open reading frame 103
251	7.27e-05	0.0158	16.9	13.24	1.28	205609_at	Info	ANGPT1	angiopoietin 1	angiogenesis
252	7.34e-05	0.0159	113.6	85.9	1.32	202901_x_at	Info	CTSS	cathepsin S	Antigen processing and presentation, immunology
253	7.38e-05	0.0159	15.57	12.29	1.27	218773_s_at	Info	MSRB2	methionine sulfoxide reductase B2
254	7.49e-05	0.0159	63.74	51.45	1.24	215148_s_at	Info	APBA3	amyloid beta (A4) precursor protein-binding, family A, member 3
255	7.49e-05	0.0159	900.47	721	1.25	218050_at	Info	UFM1	ubiquitin-fold modifier 1
256	7.5e-05	0.0159	183.67	113.85	1.61	202759_s_at	Info	NA	NA
257	7.51e-05	0.0159	140.61	176.81	0.8	216215_s_at	Info	RBM9	RNA binding motif protein 9
258	7.52e-05	0.0159	27.43	19.82	1.38	222351_at	Info	PPP2R1B	protein phosphatase 2 (formerly 2A), regulatory subunit A, beta isoform	Long-term depression, Tight junction, Wnt signaling pathway, cell_cycle, cell_signaling
259	7.57e-05	0.0159	183.33	142.9	1.28	219628_at	Info	ZMAT3	zinc finger, matrin type 3
260	7.57e-05	0.0159	29.49	19.39	1.52	243808_at	Info	NA	NA
261	7.8e-05	0.0163	486.76	591.45	0.82	200661_at	Info	CTSA	cathepsin A
262	7.81e-05	0.0163	69.14	94.55	0.73	215771_x_at	Info	RET	ret proto-oncogene	cell_cycle, cell_signaling, development, signal_transduction, tsonc
263	7.92e-05	0.0165	175.3	129.5	1.35	211368_s_at	Info	CASP1	caspase 1, apoptosis-related cysteine peptidase (interleukin 1, beta, convertase)	Caspase Cascade in Apoptosis, D4-GDI Signaling Pathway, IL 18 Signaling Pathway, Dentatorubropallidoluysian atrophy (DRPLA), Huntington\'s disease, MAPK signaling pathway, Neurodegenerative Disorders, apoptosis, immunology
264	8.14e-05	0.0169	56.43	38.48	1.47	236660_at	Info	NA	NA
265	8.18e-05	0.0169	32.57	22.01	1.48	229143_at	Info	CNOT3	CCR4-NOT transcription complex, subunit 3
266	8.41e-05	0.0173	704.69	900.17	0.78	219960_s_at	Info	UCHL5	ubiquitin carboxyl-terminal hydrolase L5
267	8.48e-05	0.0174	91.22	68.38	1.33	209912_s_at	Info	KIAA0415	KIAA0415
268	8.57e-05	0.0174	120.97	85.98	1.41	231311_at	Info	NA	NA
269	8.58e-05	0.0174	18.27	13.49	1.35	1557322_at	Info	ZNF230	zinc finger protein 230
270	8.61e-05	0.0174	59.35	42.96	1.38	213939_s_at	Info	RUFY3	RUN and FYVE domain containing 3
271	8.67e-05	0.0175	800.04	609.25	1.31	212917_x_at	Info	RECQL	RecQ protein-like (DNA helicase Q1-like)	gene_regulation, transcription
272	8.93e-05	0.0179	323.2	405.53	0.8	235692_at	Info	SH3KBP1	SH3-domain kinase binding protein 1	CBL mediated ligand-induced downregulation of EGF receptors
273	8.93e-05	0.0179	643.79	488.88	1.32	224698_at	Info	ESYT2	extended synaptotagmin-like protein 2
274	8.98e-05	0.0179	287.19	414.1	0.69	202847_at	Info	PCK2	phosphoenolpyruvate carboxykinase 2 (mitochondrial)	Adipocytokine signaling pathway, Citrate cycle (TCA cycle), Insulin signaling pathway, PPAR signaling pathway, Pyruvate metabolism
275	9.01e-05	0.0179	457.63	568.53	0.8	203547_at	Info	CD4	CD4 molecule	Activation of Csk by cAMP-dependent Protein Kinase Inhibits Signaling through the T Cell Receptor, Antigen Dependent B Cell Activation, Bystander B Cell Activation, Cytokines and Inflammatory Response, HIV Induced T Cell Apoptosis, HIV-1 defeats host-mediated resistance by CEM15, IL 17 Signaling Pathway, IL 5 Signaling Pathway, Lck and Fyn tyrosine kinases in initiation of TCR Activation, NO2-dep…
276	9.04e-05	0.0179	243.35	191.23	1.27	209301_at	Info	CA2	carbonic anhydrase II	Perou's- Intrinsic- Breast-Cancer-Genes, Nitrogen metabolism, immunology
277	9.05e-05	0.0179	37.22	49.46	0.75	234936_s_at	Info	CC2D2A	coiled-coil and C2 domain containing 2A
278	9.12e-05	0.0179	9.33	14.37	0.65	204753_s_at	Info	HLF	hepatic leukemia factor	gene_regulation, transcription
279	9.16e-05	0.0179	128.29	213.68	0.6	208981_at	Info	PECAM1	platelet/endothelial cell adhesion molecule	Adhesion and Diapedesis of Granulocytes, Adhesion and Diapedesis of Lymphocytes, Adhesion Molecules on Lymphocyte, Cell to Cell Adhesion Signaling, Monocyte and its Surface Molecules, Neutrophil and Its Surface Molecules, Cell adhesion molecules (CAMs), Leukocyte transendothelial migration, cell_signaling, immunology, metastasis
280	9.17e-05	0.0179	32.49	46.23	0.7	243099_at	Info	NFAM1	NFAT activating protein with ITAM motif 1
281	9.19e-05	0.0179	43.42	33.12	1.31	229814_at	Info	NA	NA
282	9.57e-05	0.0185	361.76	286.48	1.26	205091_x_at	Info	RECQL	RecQ protein-like (DNA helicase Q1-like)	gene_regulation, transcription
283	9.58e-05	0.0185	233.77	169.96	1.38	221911_at	Info	ETV1	ets variant 1	transcription, tsonc
284	9.74e-05	0.0188	388.73	314.6	1.24	224866_at	Info	FAR1	fatty acyl CoA reductase 1
285	9.79e-05	0.0188	6520.29	9866.75	0.66	204174_at	Info	ALOX5AP	arachidonate 5-lipoxygenase-activating protein	Eicosanoid Metabolism
286	9.91e-05	0.0189	65.42	46.24	1.41	230261_at	Info	ST8SIA4	ST8 alpha-N-acetyl-neuraminide alpha-2,8-sialyltransferase 4	Steps in the Glycosylation of Mammalian N-linked Oligosaccarides
287	9.94e-05	0.0189	101.18	144.42	0.7	217232_x_at	Info	HBB	hemoglobin, beta	Hemoglobin\'s Chaperone, immunology, misc
288	9.96e-05	0.0189	157.7	200.32	0.79	204254_s_at	Info	VDR	vitamin D (1,25- dihydroxyvitamin D3) receptor	Control of Gene Expression by Vitamin D Receptor, Nuclear Receptors in Lipid Metabolism and Toxicity, immunology
289	0.0001	0.0189	481.69	388.02	1.24	230165_at	Info	SGOL2	shugoshin-like 2 (S. pombe)
290	0.0001004	0.0189	321.81	266.25	1.21	201270_x_at	Info	NUDCD3	NudC domain containing 3	Perou's- Intrinsic- Breast-Cancer-Genes
291	0.0001018	0.019	201.78	288.64	0.7	218818_at	Info	FHL3	four and a half LIM domains 3
292	0.0001019	0.019	145.37	113.85	1.28	212594_at	Info	PDCD4	programmed cell death 4 (neoplastic transformation inhibitor)
293	0.000102	0.019	458.08	353.37	1.3	222533_at	Info	CRBN	cereblon
294	0.0001037	0.0193	156.27	123.3	1.27	235045_at	Info	REXO2	REX2, RNA exonuclease 2 homolog (S. cerevisiae)
295	0.0001051	0.0195	30.5	21.71	1.4	235416_at	Info	LOC643201	hypothetical protein LOC643201
296	0.0001054	0.0195	70.45	50.79	1.39	213107_at	Info	TNIK	TRAF2 and NCK interacting kinase
297	0.0001067	0.0196	996.32	780.65	1.28	213051_at	Info	ZC3HAV1	zinc finger CCCH-type, antiviral 1
298	0.0001088	0.02	94.59	116.04	0.82	202263_at	Info	CYB5R1	cytochrome b5 reductase 1	Aminosugars metabolism
299	0.0001096	0.02	216.89	171.63	1.26	203620_s_at	Info	FCHSD2	FCH and double SH3 domains 2
300	0.0001102	0.0201	100.13	74.97	1.34	222444_at	Info	ARMCX3	armadillo repeat containing, X-linked 3
301	0.0001122	0.0204	196.34	155.29	1.26	226285_at	Info	CAPRIN1	cell cycle associated protein 1
302	0.0001142	0.0206	181.88	276.28	0.66	1555736_a_at	Info	AGTRAP	angiotensin II receptor-associated protein
303	0.0001144	0.0206	221.59	176.5	1.26	218840_s_at	Info	NADSYN1	NAD synthetase 1	Glutamate metabolism, Nicotinate and nicotinamide metabolism
304	0.0001149	0.0206	975.8	640.14	1.52	202314_at	Info	CYP51A1	cytochrome P450, family 51, subfamily A, polypeptide 1
305	0.000115	0.0206	33.15	21.38	1.55	236229_at	Info	NA	NA
306	0.0001154	0.0206	110.61	79.07	1.4	239196_at	Info	ANKRD22	ankyrin repeat domain 22
307	0.0001164	0.0207	109.4	147.52	0.74	231780_at	Info	GBGT1	globoside alpha-1,3-N-acetylgalactosaminyltransferase 1	Glycan structures - biosynthesis 2, Glycosphingolipid biosynthesis - globoseries
308	0.0001172	0.0208	130.59	166.49	0.78	244229_at	Info	PARVG	parvin, gamma	Focal adhesion
309	0.0001178	0.0208	530.26	679.67	0.78	201969_at	Info	NASP	nuclear autoantigenic sperm protein (histone-binding)
310	0.0001187	0.0209	24.02	78.8	0.3	202833_s_at	Info	SERPINA1	serpin peptidase inhibitor, clade A (alpha-1 antiproteinase, antitrypsin), member 1	Complement and coagulation cascades
311	0.0001212	0.0213	78.65	101.91	0.77	218630_at	Info	MKS1	Meckel syndrome, type 1
312	0.0001219	0.0213	146.92	109.31	1.34	227525_at	Info	GLCCI1	glucocorticoid induced transcript 1
313	0.0001222	0.0213	77.61	60.28	1.29	243179_at	Info	LOC100130360	hypothetical LOC100130360
314	0.0001224	0.0213	74.19	47.81	1.55	242981_at	Info	NA	NA
315	0.0001229	0.0213	60.07	44.16	1.36	227199_at	Info	DIP2A	DIP2 disco-interacting protein 2 homolog A (Drosophila)
316	0.0001243	0.0215	38.47	53.08	0.72	204595_s_at	Info	STC1	stanniocalcin 1
317	0.0001249	0.0215	32.44	23.02	1.41	219898_at	Info	GPR85	G protein-coupled receptor 85
318	0.0001251	0.0215	50.02	32.68	1.53	242996_at	Info	MTRF1	mitochondrial translational release factor 1
319	0.0001267	0.0217	24.65	31.78	0.78	227733_at	Info	TMEM63C	transmembrane protein 63C
320	0.000129	0.022	17.88	27.7	0.65	228434_at	Info	BTNL9	butyrophilin-like 9
321	0.0001294	0.022	217.18	153.29	1.42	223182_s_at	Info	AGPAT3	1-acylglycerol-3-phosphate O-acyltransferase 3	Glycerolipid metabolism, Glycerophospholipid metabolism
322	0.0001307	0.0222	418.89	532.1	0.79	204992_s_at	Info	PFN2	profilin 2	Regulation of actin cytoskeleton
323	0.0001318	0.0222	295.12	373.49	0.79	212173_at	Info	AK2	adenylate kinase 2	Purine metabolism, cell_cycle, cell_signaling, signal_transduction
324	0.0001326	0.0222	6.76	8.78	0.77	212538_at	Info	DOCK9	dedicator of cytokinesis 9
325	0.0001328	0.0222	111.3	81.54	1.36	241680_at	Info	NA	NA
326	0.000133	0.0222	189.46	149.28	1.27	1554704_at	Info	ATP8B3	ATPase, class I, type 8B, member 3
327	0.0001331	0.0222	285.12	212.73	1.34	210140_at	Info	CST7	cystatin F (leukocystatin)
328	0.0001333	0.0222	23.18	14	1.66	222288_at	Info	NA	NA
329	0.0001343	0.0223	38.6	30.92	1.25	229575_at	Info	NA	NA
330	0.0001353	0.0224	28.87	37.17	0.78	205807_s_at	Info	TUFT1	tuftelin 1
331	0.0001362	0.0225	26.4	17	1.55	242243_at	Info	TMF1	TATA element modulatory factor 1
332	0.0001378	0.0227	138.82	109.32	1.27	202422_s_at	Info	ACSL4	acyl-CoA synthetase long-chain family member 4	Adipocytokine signaling pathway, Fatty acid metabolism, PPAR signaling pathway
333	0.0001381	0.0227	141.67	185.63	0.76	219646_at	Info	DEF8	differentially expressed in FDCP 8 homolog (mouse)
334	0.0001392	0.0228	207.78	157.98	1.32	231747_at	Info	CYSLTR1	cysteinyl leukotriene receptor 1	Eicosanoid Metabolism, Calcium signaling pathway, Neuroactive ligand-receptor interaction
335	0.0001407	0.0229	34.91	49.5	0.71	209538_at	Info	ZNF32	zinc finger protein 32
336	0.0001412	0.0229	484.15	361.3	1.34	228841_at	Info	LYRM7	Lyrm7 homolog (mouse)
337	0.0001413	0.0229	105.18	76.6	1.37	220954_s_at	Info	PILRB	paired immunoglobin-like type 2 receptor beta
338	0.0001429	0.0231	197.5	145.8	1.35	235470_at	Info	NA	NA
339	0.0001433	0.0231	265.48	167.3	1.59	234303_s_at	Info	GPR85	G protein-coupled receptor 85
340	0.0001447	0.0233	29.28	49.21	0.59	226322_at	Info	TMTC1	transmembrane and tetratricopeptide repeat containing 1
341	0.0001487	0.0238	156.33	199.42	0.78	211729_x_at	Info	BLVRA	biliverdin reductase A	Perou's- Intrinsic- Breast-Cancer-Genes, IL-10 Anti-inflammatory Signaling Pathway, Porphyrin and chlorophyll metabolism
342	0.0001501	0.024	41.68	31.4	1.33	209138_x_at	Info	IGL@	immunoglobulin lambda locus	Perou's- Intrinsic- Breast-Cancer-Genes
343	0.0001503	0.024	434.09	354.58	1.22	204820_s_at	Info	NA	NA
344	0.0001531	0.0242	39.92	28.4	1.41	244660_at	Info	ELAVL1	ELAV (embryonic lethal, abnormal vision, Drosophila)-like 1 (Hu antigen R)	VEGF, Hypoxia, and Angiogenesis
345	0.0001532	0.0242	211.57	145.51	1.45	236198_at	Info	NA	NA
346	0.0001533	0.0242	835.2	1152.15	0.72	208749_x_at	Info	FLOT1	flotillin 1	Insulin signaling pathway
347	0.0001542	0.0242	243.27	121.87	2	228170_at	Info	OLIG1	oligodendrocyte transcription factor 1
348	0.000155	0.0242	119.23	93.2	1.28	201248_s_at	Info	SREBF2	sterol regulatory element binding transcription factor 2	SREBP control of lipid synthesis
349	0.0001552	0.0242	94.76	123.72	0.77	229393_at	Info	L3MBTL3	l(3)mbt-like 3 (Drosophila)
350	0.0001552	0.0242	861.78	628.34	1.37	204897_at	Info	PTGER4	prostaglandin E receptor 4 (subtype EP4)	Eicosanoid Metabolism, Neuroactive ligand-receptor interaction
351	0.0001554	0.0242	117.31	88.45	1.33	226038_at	Info	LONRF1	LON peptidase N-terminal domain and ring finger 1
352	0.0001572	0.0244	56.28	39.05	1.44	225595_at	Info	CREBZF	CREB/ATF bZIP transcription factor
353	0.0001573	0.0244	1078.13	883.45	1.22	209033_s_at	Info	DYRK1A	dual-specificity tyrosine-(Y)-phosphorylation regulated kinase 1A	Sonic Hedgehog (Shh) Pathway
354	0.0001584	0.0245	51.93	37.06	1.4	214820_at	Info	BRWD1	bromodomain and WD repeat domain containing 1
355	0.0001608	0.0248	214.61	167.99	1.28	204639_at	Info	ADA	adenosine deaminase	Purine metabolism, gene_regulation, immunology, transcription
356	0.0001621	0.0249	343.67	430.89	0.8	201307_at	Info	40787	septin 11
357	0.0001629	0.0249	112.4	88.63	1.27	230141_at	Info	ARID4A	AT rich interactive domain 4A (RBP1-like)
358	0.0001645	0.025	251.88	323.1	0.78	204411_at	Info	KIF21B	kinesin family member 21B
359	0.0001645	0.025	65.46	47.99	1.36	242943_at	Info	ST8SIA4	ST8 alpha-N-acetyl-neuraminide alpha-2,8-sialyltransferase 4	Steps in the Glycosylation of Mammalian N-linked Oligosaccarides
360	0.0001649	0.025	359.68	299.41	1.2	220127_s_at	Info	FBXL12	F-box and leucine-rich repeat protein 12
361	0.0001665	0.0252	353.81	431.84	0.82	203091_at	Info	FUBP1	far upstream element (FUSE) binding protein 1
362	0.0001668	0.0252	48.48	37.36	1.3	226763_at	Info	SESTD1	SEC14 and spectrin domains 1
363	0.0001682	0.0253	338.39	257.11	1.32	209846_s_at	Info	BTN3A2	butyrophilin, subfamily 3, member A2
364	0.0001686	0.0253	660.27	392.56	1.68	202068_s_at	Info	LDLR	low density lipoprotein receptor	FXR and LXR Regulation of Cholesterol Metabolism, Low-density lipoprotein (LDL) pathway during atherogenesis, SREBP control of lipid synthesis, immunology
365	0.000169	0.0253	66.1	79.82	0.83	209263_x_at	Info	TSPAN4	tetraspanin 4
366	0.0001695	0.0253	17.16	11.79	1.45	214723_x_at	Info	ANKRD36	ankyrin repeat domain 36
367	0.0001722	0.0257	104.75	158.07	0.66	204429_s_at	Info	SLC2A5	solute carrier family 2 (facilitated glucose/fructose transporter), member 5	cell_signaling, misc, pharmacology
368	0.0001748	0.026	173.22	135.73	1.28	227801_at	Info	TRIM59	tripartite motif-containing 59
369	0.0001759	0.0261	36.61	47.97	0.76	225940_at	Info	EIF4E3	eukaryotic translation initiation factor 4E family member 3
370	0.0001766	0.0261	161.26	128.68	1.25	207992_s_at	Info	AMPD3	adenosine monophosphate deaminase (isoform E)	Purine metabolism
371	0.0001817	0.0266	520.1	732.78	0.71	227769_at	Info	NA	NA
372	0.0001817	0.0266	64	48.42	1.32	232232_s_at	Info	SLC22A16	solute carrier family 22 (organic cation/carnitine transporter), member 16
373	0.0001823	0.0266	7455.15	6074.18	1.23	217807_s_at	Info	GLTSCR2	glioma tumor suppressor candidate region gene 2
374	0.0001824	0.0266	213.87	263.49	0.81	201706_s_at	Info	PEX19	peroxisomal biogenesis factor 19
375	0.0001826	0.0266	184.32	146.62	1.26	218225_at	Info	ECSIT	ECSIT homolog (Drosophila)	Signal transduction through IL1R, Toll-Like Receptor Pathway, MAPK signaling pathway
376	0.0001828	0.0266	489.3	396.04	1.24	226178_at	Info	SOCS4	suppressor of cytokine signaling 4	Jak-STAT signaling pathway
377	0.0001833	0.0266	9.74	12.75	0.76	1556423_at	Info	VASH1	vasohibin 1
378	0.000184	0.0266	21.89	16.57	1.32	1568865_at	Info	FNTB	farnesyltransferase, CAAX box, beta	N-Glycan biosynthesis
379	0.0001843	0.0266	148.87	188.36	0.79	216548_x_at	Info	HMGB3L1	high-mobility group box 3-like 1
380	0.000185	0.0266	222.16	163.97	1.35	215785_s_at	Info	CYFIP2	cytoplasmic FMR1 interacting protein 2	Perou's- Intrinsic- Breast-Cancer-Genes, Regulation of actin cytoskeleton
381	0.0001852	0.0266	997.55	812.3	1.23	225750_at	Info	NA	NA
382	0.0001855	0.0266	105.39	68.87	1.53	202067_s_at	Info	LDLR	low density lipoprotein receptor	FXR and LXR Regulation of Cholesterol Metabolism, Low-density lipoprotein (LDL) pathway during atherogenesis, SREBP control of lipid synthesis, immunology
383	0.0001887	0.0269	161.97	200.97	0.81	219259_at	Info	SEMA4A	sema domain, immunoglobulin domain (Ig), transmembrane domain (TM) and short cytoplasmic domain, (semaphorin) 4A	Axon guidance
384	0.0001895	0.0269	554.97	455.71	1.22	228771_at	Info	ADRBK2	adrenergic, beta, receptor kinase 2	Olfactory transduction, behavior
385	0.0001895	0.0269	68.66	52.95	1.3	244740_at	Info	MGC9913	hypothetical protein MGC9913
386	0.0001899	0.0269	11.98	15.93	0.75	1554660_a_at	Info	C1orf71	chromosome 1 open reading frame 71
387	0.0001906	0.0269	20.02	24.96	0.8	208487_at	Info	LMX1B	LIM homeobox transcription factor 1, beta	development
388	0.0001923	0.0271	54.53	35.43	1.54	206772_at	Info	PTH2R	parathyroid hormone 2 receptor	Neuroactive ligand-receptor interaction
389	0.0001931	0.0271	65.22	46.94	1.39	230020_at	Info	NA	NA
390	0.0001951	0.0274	6.91	9.16	0.75	229635_at	Info	NA	NA
391	0.0001975	0.0276	127.18	177.06	0.72	203773_x_at	Info	BLVRA	biliverdin reductase A	Perou's- Intrinsic- Breast-Cancer-Genes, IL-10 Anti-inflammatory Signaling Pathway, Porphyrin and chlorophyll metabolism
392	0.0001978	0.0276	40.11	32.65	1.23	203851_at	Info	IGFBP6	insulin-like growth factor binding protein 6	Ghrelin: Regulation of Food Intake and Energy Homeostasis
393	0.0002	0.0278	339.83	203.6	1.67	219890_at	Info	CLEC5A	C-type lectin domain family 5, member A
394	0.0002003	0.0278	180.73	139.09	1.3	225046_at	Info	NA	NA
395	0.0002013	0.0278	80.03	55.77	1.43	238890_at	Info	PSMG1	proteasome (prosome, macropain) assembly chaperone 1
396	0.0002016	0.0278	392.35	312.72	1.25	204872_at	Info	TLE4	transducin-like enhancer of split 4 (E(sp1) homolog, Drosophila)
397	0.0002022	0.0278	65.89	47.48	1.39	207120_at	Info	ZNF667	zinc finger protein 667
398	0.0002036	0.028	48.46	31.27	1.55	228528_at	Info	NA	NA
399	0.0002057	0.0281	654.76	525.44	1.25	224436_s_at	Info	NIPSNAP3A	nipsnap homolog 3A (C. elegans)
400	0.0002058	0.0281	267.56	206.22	1.3	212496_s_at	Info	KDM4B	lysine (K)-specific demethylase 4B
401	0.0002087	0.0285	10.95	8.36	1.31	205280_at	Info	GLRB	glycine receptor, beta	Neuroactive ligand-receptor interaction, immunology
402	0.0002094	0.0285	103.54	78.18	1.32	238604_at	Info	NA	NA
403	0.0002101	0.0285	25	31.48	0.79	1558930_at	Info	LOC728192	hypothetical protein LOC728192
404	0.0002118	0.0286	120.56	93.34	1.29	210705_s_at	Info	TRIM5	tripartite motif-containing 5	Tryptophan metabolism
405	0.0002119	0.0286	176.1	128.51	1.37	223982_s_at	Info	PNPLA8	patatin-like phospholipase domain containing 8
406	0.0002125	0.0286	484.8	393.67	1.23	212474_at	Info	AVL9	AVL9 homolog (S. cerevisiase)
407	0.0002154	0.0289	46.96	56.32	0.83	225042_s_at	Info	CSRNP2	cysteine-serine-rich nuclear protein 2
408	0.0002179	0.0292	64.63	108.89	0.59	208983_s_at	Info	PECAM1	platelet/endothelial cell adhesion molecule	Adhesion and Diapedesis of Granulocytes, Adhesion and Diapedesis of Lymphocytes, Adhesion Molecules on Lymphocyte, Cell to Cell Adhesion Signaling, Monocyte and its Surface Molecules, Neutrophil and Its Surface Molecules, Cell adhesion molecules (CAMs), Leukocyte transendothelial migration, cell_signaling, immunology, metastasis
409	0.0002186	0.0292	245.46	315.5	0.78	228480_at	Info	VAPA	VAMP (vesicle-associated membrane protein)-associated protein A, 33kDa	Tight junction
410	0.0002191	0.0292	185.8	365.67	0.51	209395_at	Info	CHI3L1	chitinase 3-like 1 (cartilage glycoprotein-39)
411	0.0002197	0.0292	31.18	17.44	1.79	216191_s_at	Info	NA	NA
412	0.0002199	0.0292	655.91	412.24	1.59	208881_x_at	Info	IDI1	isopentenyl-diphosphate delta isomerase 1	Biosynthesis of steroids, Terpenoid biosynthesis
413	0.0002207	0.0292	613.28	744.77	0.82	203053_at	Info	BCAS2	breast carcinoma amplified sequence 2
414	0.0002247	0.0297	175.25	136.95	1.28	224827_at	Info	UBTD2	ubiquitin domain containing 2
415	0.0002275	0.0299	301.79	249.95	1.21	201814_at	Info	TBC1D5	TBC1 domain family, member 5
416	0.0002276	0.0299	560.23	451.34	1.24	229715_at	Info	DKFZp686O24166	hypothetical protein DKFZp686O24166
417	0.0002277	0.0299	82.51	63.36	1.3	40020_at	Info	CELSR3	cadherin, EGF LAG seven-pass G-type receptor 3 (flamingo homolog, Drosophila)
418	0.0002289	0.0299	29.06	38.29	0.76	228384_s_at	Info	PYROXD2	pyridine nucleotide-disulphide oxidoreductase domain 2
419	0.0002299	0.03	589.55	458.1	1.29	200602_at	Info	APP	amyloid beta (A4) precursor protein	Deregulation of CDK5 in Alzheimers Disease, Generation of amyloid b-peptide by PS1, Platelet Amyloid Precursor Protein Pathway, Alzheimer\'s disease, Neurodegenerative Disorders, immunology
420	0.0002301	0.03	80.75	60.7	1.33	225028_at	Info	LOC550643	hypothetical LOC550643
421	0.0002317	0.0301	31.73	22.75	1.39	230277_at	Info	ZNF655	zinc finger protein 655
422	0.0002321	0.0301	79.19	62.29	1.27	204871_at	Info	MTERF	mitochondrial transcription termination factor
423	0.0002327	0.0301	24.34	17.64	1.38	228341_at	Info	NA	NA
424	0.000234	0.0302	110.15	86.63	1.27	212613_at	Info	BTN3A2	butyrophilin, subfamily 3, member A2
425	0.0002347	0.0302	100.34	54.9	1.83	228188_at	Info	FOSL2	FOS-like antigen 2	Bone Remodelling, tsonc
426	0.0002389	0.0307	104.38	62.18	1.68	231049_at	Info	LMO2	LIM domain only 2 (rhombotin-like 1)
427	0.0002396	0.0307	121.56	90.16	1.35	1569004_at	Info	NA	NA
428	0.0002459	0.0314	128.79	101.67	1.27	219711_at	Info	ZNF586	zinc finger protein 586
429	0.0002479	0.0316	39.85	27.08	1.47	242586_at	Info	FSD1L	fibronectin type III and SPRY domain containing 1-like
430	0.0002485	0.0316	17.58	13.68	1.28	238498_at	Info	NA	NA
431	0.0002496	0.0317	2294.44	1676.7	1.37	208647_at	Info	FDFT1	farnesyl-diphosphate farnesyltransferase 1	Biosynthesis of steroids, Terpenoid biosynthesis
432	0.0002509	0.0318	75.87	50.66	1.5	211828_s_at	Info	TNIK	TRAF2 and NCK interacting kinase
433	0.0002592	0.0327	887.86	735.28	1.21	202990_at	Info	PYGL	phosphorylase, glycogen, liver	Insulin signaling pathway, Starch and sucrose metabolism
434	0.0002592	0.0327	62.5	50.57	1.24	213261_at	Info	LBA1	lupus brain antigen 1
435	0.0002606	0.0328	245.54	403.8	0.61	208982_at	Info	PECAM1	platelet/endothelial cell adhesion molecule	Adhesion and Diapedesis of Granulocytes, Adhesion and Diapedesis of Lymphocytes, Adhesion Molecules on Lymphocyte, Cell to Cell Adhesion Signaling, Monocyte and its Surface Molecules, Neutrophil and Its Surface Molecules, Cell adhesion molecules (CAMs), Leukocyte transendothelial migration, cell_signaling, immunology, metastasis
436	0.0002639	0.0331	10.58	8.03	1.32	44790_s_at	Info	C13orf18	chromosome 13 open reading frame 18
437	0.0002642	0.0331	322.88	264.27	1.22	223384_s_at	Info	TRIM4	tripartite motif-containing 4
438	0.0002651	0.0331	465.19	367.41	1.27	203253_s_at	Info	HISPPD1	histidine acid phosphatase domain containing 1
439	0.0002659	0.0331	1181.68	1452.94	0.81	201966_at	Info	NDUFS2	NADH dehydrogenase (ubiquinone) Fe-S protein 2, 49kDa (NADH-coenzyme Q reductase)	Oxidative phosphorylation, immunology
440	0.0002662	0.0331	1059.87	1338.26	0.79	212501_at	Info	CEBPB	CCAAT/enhancer binding protein (C/EBP), beta	IL 6 signaling pathway, gene_regulation, immunology, transcription
441	0.0002666	0.0331	179.01	232.12	0.77	206771_at	Info	UPK3A	uroplakin 3A
442	0.0002685	0.0332	111.43	80.56	1.38	212886_at	Info	CCDC69	coiled-coil domain containing 69
443	0.000272	0.0336	762.88	971.49	0.79	223234_at	Info	MAD2L2	MAD2 mitotic arrest deficient-like 2 (yeast)	Cell cycle
444	0.0002746	0.0338	9.42	11.82	0.8	1566557_at	Info	FLJ90757	hypothetical LOC440465
445	0.000278	0.0341	40.36	30.84	1.31	223228_at	Info	LDOC1L	leucine zipper, down-regulated in cancer 1-like
446	0.0002787	0.0341	50.12	31.92	1.57	228529_at	Info	NA	NA
447	0.0002788	0.0341	32.65	49.61	0.66	224480_s_at	Info	AGPAT9	1-acylglycerol-3-phosphate O-acyltransferase 9
448	0.0002797	0.0341	493.07	612.28	0.81	212348_s_at	Info	KDM1	lysine (K)-specific demethylase 1
449	0.0002861	0.0348	576.11	683.74	0.84	202004_x_at	Info	SDHC	succinate dehydrogenase complex, subunit C, integral membrane protein, 15kDa	immunology
450	0.0002864	0.0348	16.52	20.06	0.82	216330_s_at	Info	POU6F1	POU class 6 homeobox 1
451	0.0002885	0.035	313.94	403.68	0.78	219148_at	Info	PBK	PDZ binding kinase
452	0.0002921	0.0353	364.62	281.24	1.3	211675_s_at	Info	MDFIC	MyoD family inhibitor domain containing
453	0.0002933	0.0354	150.32	121.04	1.24	213018_at	Info	GATAD1	GATA zinc finger domain containing 1
454	0.000295	0.0355	129.69	101.69	1.28	201329_s_at	Info	ETS2	v-ets erythroblastosis virus E26 oncogene homolog 2 (avian)	METS affect on Macrophage Differentiation, Dorso-ventral axis formation, transcription, tsonc
455	0.0002972	0.0357	12.09	8.23	1.47	241703_at	Info	RUNDC3B	RUN domain containing 3B
456	0.0002977	0.0357	676	495	1.37	209608_s_at	Info	ACAT2	acetyl-Coenzyme A acetyltransferase 2	Benzoate degradation via CoA ligation, Butanoate metabolism, Fatty acid metabolism, Lysine degradation, Propanoate metabolism, Pyruvate metabolism, Synthesis and degradation of ketone bodies, Tryptophan metabolism, Valine, leucine and isoleucine degradation, immunology, metabolism
457	0.0002993	0.0358	222.94	290.82	0.77	212430_at	Info	RBM38	RNA binding motif protein 38
458	0.0003031	0.0361	106.6	82.01	1.3	238853_at	Info	RAB3IP	RAB3A interacting protein (rabin3)
459	0.0003031	0.0361	642.94	481.66	1.33	212560_at	Info	SORL1	sortilin-related receptor, L(DLR class) A repeats-containing	immunology
460	0.0003044	0.0362	12.57	16.53	0.76	230130_at	Info	NA	NA
461	0.0003068	0.0363	63.75	85.5	0.75	211745_x_at	Info	NA	NA
462	0.0003069	0.0363	1349.84	1152.95	1.17	1555575_a_at	Info	KDELR1	KDEL (Lys-Asp-Glu-Leu) endoplasmic reticulum protein retention receptor 1	ADP-Ribosylation Factor
463	0.0003109	0.0367	98.69	57.6	1.71	205518_s_at	Info	CMAH	cytidine monophosphate-N-acetylneuraminic acid hydroxylase (CMP-N-acetylneuraminate monooxygenase) pseudogene
464	0.0003113	0.0367	319.41	216.67	1.47	223839_s_at	Info	SCD	stearoyl-CoA desaturase (delta-9-desaturase)	PPAR signaling pathway
465	0.0003129	0.0368	47.72	67.35	0.71	228661_s_at	Info	NA	NA
466	0.0003136	0.0368	128.44	84.14	1.53	1554250_s_at	Info	TRIM73	tripartite motif-containing 73
467	0.0003142	0.0368	825.21	483.07	1.71	209146_at	Info	SC4MOL	sterol-C4-methyl oxidase-like
468	0.0003151	0.0368	408.97	335.49	1.22	201641_at	Info	BST2	bone marrow stromal cell antigen 2	Perou's- Intrinsic- Breast-Cancer-Genes
469	0.0003188	0.0371	526.42	685.23	0.77	212055_at	Info	C18orf10	chromosome 18 open reading frame 10
470	0.0003189	0.0371	674.49	530.11	1.27	201193_at	Info	IDH1	isocitrate dehydrogenase 1 (NADP+), soluble	Citrate cycle (TCA cycle), Glutathione metabolism, Reductive carboxylate cycle (CO2 fixation), immunology
471	0.0003205	0.0372	408.43	340.43	1.2	208091_s_at	Info	VOPP1	vesicular, overexpressed in cancer, prosurvival protein 1
472	0.0003252	0.0377	90.45	70.1	1.29	230619_at	Info	ARNT	aryl hydrocarbon receptor nuclear translocator	Ahr Signal Transduction Pathway, Erythropoietin mediated neuroprotection through NF-kB, Hypoxia-Inducible Factor in the Cardiovascular System, VEGF, Hypoxia, and Angiogenesis, angiogenesis, immunology
473	0.0003281	0.0379	1158.39	859.53	1.35	209628_at	Info	NXT2	nuclear transport factor 2-like export factor 2
474	0.0003283	0.0379	243.53	194.01	1.26	235035_at	Info	SLC35E1	solute carrier family 35, member E1
475	0.0003311	0.0381	15.5	19.75	0.78	45288_at	Info	ABHD6	abhydrolase domain containing 6
476	0.0003373	0.0387	96.23	76.14	1.26	244534_at	Info	NA	NA
477	0.0003416	0.0391	37.6	27.43	1.37	207786_at	Info	CYP2R1	cytochrome P450, family 2, subfamily R, polypeptide 1
478	0.0003421	0.0391	138.99	235.41	0.59	209325_s_at	Info	RGS16	regulator of G-protein signaling 16	cell_signaling, signal_transduction
479	0.0003424	0.0391	469.27	569.43	0.82	203073_at	Info	COG2	component of oligomeric golgi complex 2
480	0.0003437	0.0391	125.87	92.49	1.36	225675_at	Info	C14orf101	chromosome 14 open reading frame 101
481	0.0003484	0.0396	478.08	304.29	1.57	221530_s_at	Info	BHLHE41	basic helix-loop-helix family, member e41	Circadian rhythm
482	0.0003493	0.0396	87.72	72.66	1.21	208928_at	Info	POR	P450 (cytochrome) oxidoreductase	Oxidative Stress Induced Gene Expression Via Nrf2
483	0.000351	0.0397	33.34	44.96	0.74	204112_s_at	Info	HNMT	histamine N-methyltransferase	Histidine metabolism
484	0.0003516	0.0397	8.77	6.69	1.31	240254_at	Info	NA	NA
485	0.0003542	0.0399	43.82	29.69	1.48	206978_at	Info	CCR2	chemokine (C-C motif) receptor 2	immunology
486	0.0003555	0.04	688.78	562.02	1.23	203685_at	Info	BCL2	B-cell CLL/lymphoma 2	Apoptotic Signaling in Response to DNA Damage, Ceramide Signaling Pathway, HIV-I Nef: negative effector of Fas and TNF, IL-2 Receptor Beta Chain in T cell Activation, IL-7 Signal Transduction, Induction of apoptosis through DR3 and DR4/5 Death Receptors , Keratinocyte Differentiation, Melanocyte Development and Pigmentation Pathway, p53 Signaling Pathway, Prion Pathway, Regulation of BAD phosphor…
487	0.0003574	0.0401	452.28	359.88	1.26	34031_i_at	Info	KRIT1	KRIT1, ankyrin repeat containing
488	0.0003582	0.0401	48.74	32.18	1.51	215191_at	Info	NA	NA
489	0.000359	0.0401	406.3	332.61	1.22	219079_at	Info	CYB5R4	cytochrome b5 reductase 4
490	0.0003695	0.0412	15.28	20.03	0.76	203771_s_at	Info	BLVRA	biliverdin reductase A	Perou's- Intrinsic- Breast-Cancer-Genes, IL-10 Anti-inflammatory Signaling Pathway, Porphyrin and chlorophyll metabolism
491	0.0003731	0.0415	220.29	273.07	0.81	230257_s_at	Info	TSEN15	tRNA splicing endonuclease 15 homolog (S. cerevisiae)
492	0.0003749	0.0417	231.99	182.83	1.27	209817_at	Info	PPP3CB	protein phosphatase 3 (formerly 2B), catalytic subunit, beta isoform	Apoptosis, Axon guidance, B cell receptor signaling pathway, Calcium signaling pathway, Long-term potentiation, MAPK signaling pathway, Natural killer cell mediated cytotoxicity, T cell receptor signaling pathway, VEGF signaling pathway, Wnt signaling pathway, cell_cycle, cell_signaling
493	0.0003762	0.0417	458.99	597.98	0.77	209825_s_at	Info	UCK2	uridine-cytidine kinase 2	Pyrimidine metabolism
494	0.0003769	0.0417	139.44	183.38	0.76	231887_s_at	Info	KIAA1274	KIAA1274
495	0.0003794	0.0418	193.35	154.37	1.25	201673_s_at	Info	GYS1	glycogen synthase 1 (muscle)	Insulin signaling pathway, Starch and sucrose metabolism, immunology
496	0.0003797	0.0418	59.35	75.2	0.79	226064_s_at	Info	DGAT2	diacylglycerol O-acyltransferase homolog 2 (mouse)
497	0.0003803	0.0418	57.13	46.84	1.22	235466_s_at	Info	DISP1	dispatched homolog 1 (Drosophila)
498	0.0003814	0.0418	175.72	232.99	0.75	213116_at	Info	NEK3	NIMA (never in mitosis gene a)-related kinase 3	cell_cycle, cell_signaling, signal_transduction
499	0.0003817	0.0418	44.74	67.58	0.66	205692_s_at	Info	CD38	CD38 molecule	Calcium signaling pathway, Hematopoietic cell lineage, Nicotinate and nicotinamide metabolism, angiogenesis, metastasis
500	0.0003834	0.0419	151.67	193.71	0.78	225401_at	Info	C1orf85	chromosome 1 open reading frame 85
501	0.0003864	0.0422	78.02	55.59	1.4	1557051_s_at	Info	NA	NA
502	0.0003908	0.0425	31.3	22.25	1.41	210135_s_at	Info	SHOX2	short stature homeobox 2
503	0.000391	0.0425	745.44	876.78	0.85	225404_at	Info	C1orf212	chromosome 1 open reading frame 212
504	0.0003922	0.0425	14.35	11.51	1.25	231302_at	Info	NA	NA
505	0.000393	0.0425	384.64	291.16	1.32	213395_at	Info	MLC1	megalencephalic leukoencephalopathy with subcortical cysts 1
506	0.0003958	0.0428	25.44	20.2	1.26	225354_s_at	Info	SH3BGRL2	SH3 domain binding glutamic acid-rich protein like 2
507	0.000397	0.0428	66.37	52.59	1.26	230672_at	Info	NA	NA
508	0.0003976	0.0428	165.84	132.11	1.26	226986_at	Info	WIPI2	WD repeat domain, phosphoinositide interacting 2
509	0.0004002	0.043	22.98	28.6	0.8	219505_at	Info	CECR1	cat eye syndrome chromosome region, candidate 1
510	0.0004066	0.0436	488.72	585.97	0.83	223230_at	Info	PRPF38A	PRP38 pre-mRNA processing factor 38 (yeast) domain containing A
511	0.000408	0.0437	252.93	207.3	1.22	204706_at	Info	INPP5E	inositol polyphosphate-5-phosphatase, 72 kDa	Inositol phosphate metabolism, Phosphatidylinositol signaling system
512	0.0004107	0.0438	161.1	126.29	1.28	229872_s_at	Info	LOC100132999	hypothetical protein LOC100132999
513	0.0004113	0.0438	21.61	27.32	0.79	226245_at	Info	KCTD1	potassium channel tetramerisation domain containing 1
514	0.0004156	0.0442	259.43	162.89	1.59	213577_at	Info	SQLE	squalene epoxidase	Perou's- Intrinsic- Breast-Cancer-Genes, Biosynthesis of steroids, Terpenoid biosynthesis
515	0.000417	0.0442	46.21	30.71	1.5	218880_at	Info	FOSL2	FOS-like antigen 2	Bone Remodelling, tsonc
516	0.0004178	0.0442	40.34	57.47	0.7	205364_at	Info	ACOX2	acyl-Coenzyme A oxidase 2, branched chain	Perou's- Intrinsic- Breast-Cancer-Genes, Fatty acid metabolism, PPAR signaling pathway
517	0.0004179	0.0442	26.67	17.84	1.49	239358_at	Info	NA	NA
518	0.0004196	0.0443	328.74	262.75	1.25	224861_at	Info	GNAQ	guanine nucleotide binding protein (G protein), q polypeptide	Activation of PKC through G protein coupled receptor, Angiotensin II mediated activation of JNK Pathway via Pyk2 dependent signaling, CCR3 signaling in Eosinophils, CXCR4 Signaling Pathway, Effects of calcineurin in Keratinocyte Differentiation, G-Protein Signaling Through Tubby Proteins, Links between Pyk2 and Map Kinases, Neuropeptides VIP and PACAP inhibit the apoptosis of activated T cells, P…
519	0.0004206	0.0443	41.76	30	1.39	235134_at	Info	NA	NA
520	0.0004241	0.0446	210.15	165.32	1.27	222453_at	Info	CYBRD1	cytochrome b reductase 1
521	0.0004281	0.0446	402.87	310.31	1.3	201661_s_at	Info	ACSL3	acyl-CoA synthetase long-chain family member 3	Adipocytokine signaling pathway, Fatty acid metabolism, PPAR signaling pathway
522	0.0004282	0.0446	35.91	45.92	0.78	209454_s_at	Info	TEAD3	TEA domain family member 3
523	0.0004285	0.0446	47.26	32	1.48	241774_at	Info	NA	NA
524	0.0004288	0.0446	292.86	236.58	1.24	209762_x_at	Info	SP110	SP110 nuclear body protein
525	0.0004291	0.0446	80.39	100.55	0.8	218743_at	Info	CHMP6	chromatin modifying protein 6
526	0.0004298	0.0446	367.19	311.72	1.18	201316_at	Info	PSMA2	proteasome (prosome, macropain) subunit, alpha type, 2	Proteasome
527	0.0004308	0.0446	62.1	47.27	1.31	1559161_at	Info	NA	NA
528	0.0004312	0.0446	22.81	29.85	0.76	1556736_at	Info	LOC100129858	hypothetical protein LOC100129858
529	0.0004322	0.0446	233.23	186.27	1.25	227689_at	Info	ZNF227	zinc finger protein 227
530	0.0004327	0.0446	85.78	65.4	1.31	227029_at	Info	FAM177A1	family with sequence similarity 177, member A1
531	0.0004345	0.0447	101.58	72.8	1.4	213587_s_at	Info	ATP6V0E2	ATPase, H+ transporting V0 subunit e2
532	0.0004353	0.0447	64.01	47.14	1.36	1555974_a_at	Info	NA	NA
533	0.0004434	0.0455	1576.28	1349.94	1.17	200977_s_at	Info	TAX1BP1	Tax1 (human T-cell leukemia virus type I) binding protein 1
534	0.0004491	0.046	198.87	155.55	1.28	203718_at	Info	PNPLA6	patatin-like phospholipase domain containing 6
535	0.0004515	0.0461	118.52	95.19	1.25	229208_at	Info	HAUS2	HAUS augmin-like complex, subunit 2
536	0.0004546	0.0463	205.5	165.79	1.24	224813_at	Info	WASL	Wiskott-Aldrich syndrome-like	How does salmonella hijack a cell, Role of PI3K subunit p85 in regulation of Actin Organization and Cell Migration, Y branching of actin filaments, Adherens junction, Regulation of actin cytoskeleton
537	0.0004547	0.0463	289.28	396.28	0.73	223666_at	Info	SNX5	sorting nexin 5
538	0.0004587	0.0466	204.97	283.11	0.72	200771_at	Info	LAMC1	laminin, gamma 1 (formerly LAMB2)	Prion Pathway, Cell Communication, ECM-receptor interaction, Focal adhesion, Prion disease, immunology
539	0.0004628	0.0469	162.94	133.19	1.22	229350_x_at	Info	PARP10	poly (ADP-ribose) polymerase family, member 10
540	0.0004676	0.0473	88.9	55.09	1.61	227508_at	Info	NA	NA
541	0.0004679	0.0473	300.96	249.93	1.2	205603_s_at	Info	DIAPH2	diaphanous homolog 2 (Drosophila)	Regulation of actin cytoskeleton
542	0.0004685	0.0473	29.45	41.55	0.71	222433_at	Info	ENAH	enabled homolog (Drosophila)
543	0.0004743	0.0477	20.19	25.01	0.81	1555350_at	Info	PPHLN1	periphilin 1
544	0.0004744	0.0477	2138.35	1737.15	1.23	202090_s_at	Info	UQCR	ubiquinol-cytochrome c reductase, 6.4kDa subunit	Oxidative phosphorylation
545	0.0004752	0.0477	374.07	307.73	1.22	226327_at	Info	ZNF507	zinc finger protein 507
546	0.0004765	0.0477	259.91	347.65	0.75	203925_at	Info	GCLM	glutamate-cysteine ligase, modifier subunit	Glutamate metabolism, Glutathione metabolism
547	0.0004774	0.0477	23.01	29.48	0.78	224443_at	Info	C1orf97	chromosome 1 open reading frame 97
548	0.0004792	0.0478	17.26	21.19	0.81	210074_at	Info	CTSL2	cathepsin L2
549	0.0004829	0.0481	385.19	317.26	1.21	229519_at	Info	FXR1	fragile X mental retardation, autosomal homolog 1	immunology
550	0.0004858	0.0483	160.02	125.84	1.27	1552347_at	Info	CRYZL1	crystallin, zeta (quinone reductase)-like 1
551	0.0004876	0.0483	85.87	69.68	1.23	227325_at	Info	LOC255783	hypothetical protein LOC255783
552	0.0004888	0.0483	1003.84	1245.17	0.81	205471_s_at	Info	DACH1	dachshund homolog 1 (Drosophila)
553	0.0004889	0.0483	99.15	62.77	1.58	221969_at	Info	NA	NA
554	0.0004943	0.0487	18.28	26.1	0.7	217820_s_at	Info	ENAH	enabled homolog (Drosophila)
555	0.0004945	0.0487	67.52	48.6	1.39	212641_at	Info	HIVEP2	human immunodeficiency virus type I enhancer binding protein 2
556	0.0004989	0.0491	11.39	14.3	0.8	1554411_at	Info	CTNNB1	catenin (cadherin-associated protein), beta 1, 88kDa	ALK in cardiac myocytes, Cell to Cell Adhesion Signaling, Inactivation of Gsk3 by AKT causes accumulation of b-catenin in Alveolar Macrophages, Multi-step Regulation of Transcription by Pitx2, Presenilin action in Notch and Wnt signaling, Trefoil Factors Initiate Mucosal Healing, WNT Signaling Pathway, Adherens junction, Colorectal cancer, Focal adhesion, Leukocyte transendothelial migration, Tig…
557	0.0005005	0.0491	165.6	132.78	1.25	213786_at	Info	TAX1BP1	Tax1 (human T-cell leukemia virus type I) binding protein 1
558	0.0005031	0.0493	1259.02	1045.42	1.2	221506_s_at	Info	TNPO2	transportin 2
559	0.0005048	0.0493	291.52	353.31	0.83	225841_at	Info	C1orf59	chromosome 1 open reading frame 59
560	0.0005052	0.0493	32.59	50.59	0.64	206871_at	Info	ELANE	elastase, neutrophil expressed
561	0.0005069	0.0494	90.26	70.24	1.29	221935_s_at	Info	C3orf64	chromosome 3 open reading frame 64
562	0.00051	0.0496	24.28	17.78	1.37	220770_s_at	Info	C5orf54	chromosome 5 open reading frame 54
563	0.0005158	0.0501	20.6	15.88	1.3	238647_at	Info	C14orf28	chromosome 14 open reading frame 28
564	0.0005172	0.0501	254.14	198.84	1.28	228853_at	Info	STYX	serine/threonine/tyrosine interacting protein
565	0.0005174	0.0501	121.89	92.42	1.32	233385_x_at	Info	RAB4B	RAB4B, member RAS oncogene family
566	0.0005229	0.0505	55.49	41.02	1.35	243370_at	Info	CAPRIN1	cell cycle associated protein 1
567	0.0005246	0.0506	241.34	184.21	1.31	225180_at	Info	TTC14	tetratricopeptide repeat domain 14
568	0.000526	0.0506	194.32	163.06	1.19	225257_at	Info	CCDC97	coiled-coil domain containing 97
569	0.0005275	0.0506	437.65	355.12	1.23	1553993_s_at	Info	MED25	mediator complex subunit 25
570	0.0005283	0.0506	153.68	123.68	1.24	225351_at	Info	FAM45A	family with sequence similarity 45, member A
571	0.0005298	0.0506	393.69	307.86	1.28	213294_at	Info	EIF2AK2	eukaryotic translation initiation factor 2-alpha kinase 2	Bone Remodelling, Double Stranded RNA Induced Gene Expression, Inactivation of Gsk3 by AKT causes accumulation of b-catenin in Alveolar Macrophages, Regulation of eIF2, Toll-Like Receptor Pathway
572	0.0005301	0.0506	542.5	462.46	1.17	212798_s_at	Info	ANKMY2	ankyrin repeat and MYND domain containing 2
573	0.0005309	0.0506	281.34	352.89	0.8	209188_x_at	Info	DR1	down-regulator of transcription 1, TBP-binding (negative cofactor 2)	transcription
574	0.0005335	0.0506	501.75	365.06	1.37	217738_at	Info	NAMPT	nicotinamide phosphoribosyltransferase	Nicotinate and nicotinamide metabolism
575	0.0005337	0.0506	119.17	90.97	1.31	228642_at	Info	NA	NA
576	0.0005337	0.0506	1853.01	2329.11	0.8	202941_at	Info	NDUFV2	NADH dehydrogenase (ubiquinone) flavoprotein 2, 24kDa	Oxidative phosphorylation
577	0.0005343	0.0506	23.24	18.45	1.26	204861_s_at	Info	NAIP	NLR family, apoptosis inhibitory protein	apoptosis, immunology
578	0.0005363	0.0507	92.09	121.61	0.76	216064_s_at	Info	AGA	aspartylglucosaminidase	Glycan structures - degradation, N-Glycan degradation, immunology
579	0.0005365	0.0507	11.35	14.52	0.78	233774_at	Info	NA	NA
580	0.0005376	0.0507	221.88	281.86	0.79	212396_s_at	Info	KIAA0090	KIAA0090
581	0.0005388	0.0507	328.08	258.96	1.27	201247_at	Info	SREBF2	sterol regulatory element binding transcription factor 2	SREBP control of lipid synthesis
582	0.0005424	0.0508	10.81	8.78	1.23	235311_at	Info	FKBP14	FK506 binding protein 14, 22 kDa
583	0.0005429	0.0508	45.37	33.57	1.35	203263_s_at	Info	ARHGEF9	Cdc42 guanine nucleotide exchange factor (GEF) 9
584	0.000543	0.0508	29.01	23.15	1.25	207808_s_at	Info	PROS1	protein S (alpha)	Acute Myocardial Infarction, Extrinsic Prothrombin Activation Pathway, Intrinsic Prothrombin Activation Pathway, Complement and coagulation cascades, immunology
585	0.0005431	0.0508	32.52	41.26	0.79	203650_at	Info	PROCR	protein C receptor, endothelial (EPCR)	Transcriptional activation of dbpb from mRNA
586	0.0005452	0.0509	979.09	815.94	1.2	208713_at	Info	HNRNPUL1	heterogeneous nuclear ribonucleoprotein U-like 1
587	0.0005508	0.0512	9.93	15.92	0.62	236738_at	Info	LOC401097	Similar to LOC166075
588	0.0005509	0.0512	322.75	249.7	1.29	218396_at	Info	VPS13C	vacuolar protein sorting 13 homolog C (S. cerevisiae)
589	0.0005523	0.0512	304.16	243.47	1.25	209845_at	Info	MKRN1	makorin ring finger protein 1
590	0.0005526	0.0512	128.11	104.45	1.23	229384_at	Info	NA	NA
591	0.0005546	0.0513	562.13	456.17	1.23	222735_at	Info	TMEM38B	transmembrane protein 38B
592	0.0005566	0.0513	170.11	224.4	0.76	236989_at	Info	NA	NA
593	0.0005566	0.0513	280.73	223.5	1.26	204034_at	Info	ETHE1	ethylmalonic encephalopathy 1
594	0.0005617	0.0517	1556.55	1982.15	0.79	223112_s_at	Info	NDUFB10	NADH dehydrogenase (ubiquinone) 1 beta subcomplex, 10, 22kDa	Oxidative phosphorylation
595	0.0005662	0.052	100.21	81.47	1.23	217297_s_at	Info	MYO9B	myosin IXB	immunology
596	0.0005694	0.0522	233.24	311.46	0.75	223092_at	Info	ANKH	ankylosis, progressive homolog (mouse)
597	0.0005708	0.0523	25.32	18.24	1.39	235556_at	Info	NA	NA
598	0.0005764	0.0526	113.28	85.89	1.32	226705_at	Info	FGFR1	fibroblast growth factor receptor 1	Adherens junction, MAPK signaling pathway, Regulation of actin cytoskeleton, angiogenesis, cell_cycle, cell_signaling, development, immunology, misc, signal_transduction
599	0.0005768	0.0526	176.55	135.22	1.31	213293_s_at	Info	TRIM22	tripartite motif-containing 22
600	0.0005781	0.0526	30.91	23.09	1.34	231858_x_at	Info	DKFZp761E198	DKFZp761E198 protein
601	0.0005784	0.0526	26.47	20.58	1.29	211019_s_at	Info	LSS	lanosterol synthase (2,3-oxidosqualene-lanosterol cyclase)	Biosynthesis of steroids
602	0.0005811	0.0528	361.66	297.8	1.21	206067_s_at	Info	WT1	Wilms tumor 1	Chaperones modulate interferon Signaling Pathway, Overview of telomerase protein component gene hTert Transcriptional Regulation , gene_regulation, immunology, transcription, tsonc
603	0.0005832	0.0529	291	231.01	1.26	225321_s_at	Info	PILRB	paired immunoglobin-like type 2 receptor beta
604	0.0005873	0.0532	156.37	128.7	1.21	202108_at	Info	PEPD	peptidase D	immunology
605	0.0005904	0.0532	816.01	1094.83	0.75	210142_x_at	Info	FLOT1	flotillin 1	Insulin signaling pathway
606	0.0005907	0.0532	161.25	81.57	1.98	205899_at	Info	CCNA1	cyclin A1	Cell Cycle: G1/S Check Point , Cyclins and Cell Cycle Regulation, E2F1 Destruction Pathway, Cell cycle
607	0.0005922	0.0532	206.82	264.25	0.78	203116_s_at	Info	FECH	ferrochelatase (protoporphyria)	Hemoglobin\'s Chaperone, Porphyrin and chlorophyll metabolism, immunology
608	0.0005932	0.0532	163.48	133.54	1.22	209780_at	Info	PHTF2	putative homeodomain transcription factor 2
609	0.0005932	0.0532	62.84	36.13	1.74	242539_at	Info	NA	NA
610	0.0005938	0.0532	740.85	900.57	0.82	226241_s_at	Info	MRPL52	mitochondrial ribosomal protein L52
611	0.0005947	0.0532	24.21	32.72	0.74	206513_at	Info	AIM2	absent in melanoma 2
612	0.0005956	0.0532	86.71	60.55	1.43	226041_at	Info	NAPEPLD	N-acyl phosphatidylethanolamine phospholipase D
613	0.0005989	0.0534	965.27	807.48	1.2	201260_s_at	Info	SYPL1	synaptophysin-like 1
614	0.0006036	0.0537	590.28	497.61	1.19	205070_at	Info	ING3	inhibitor of growth family, member 3
615	0.0006056	0.0538	41.79	30.83	1.36	228305_at	Info	ZNF565	zinc finger protein 565
616	0.000609	0.0541	21.29	14.41	1.48	206829_x_at	Info	ZNF430	zinc finger protein 430
617	0.0006149	0.0545	173.53	215.84	0.8	207088_s_at	Info	SLC25A11	solute carrier family 25 (mitochondrial carrier; oxoglutarate carrier), member 11	Malate-aspartate shuttle, Shuttle for transfer of acetyl groups from mitochondria to the cytosol
618	0.0006174	0.0546	31.84	21.5	1.48	205883_at	Info	ZBTB16	zinc finger and BTB domain containing 16	Map Kinase Inactivation of SMRT Corepressor
619	0.0006207	0.0548	29.39	18.77	1.57	205027_s_at	Info	MAP3K8	mitogen-activated protein kinase kinase kinase 8	MAPKinase Signaling Pathway, MAPK signaling pathway, T cell receptor signaling pathway
620	0.0006248	0.0551	586.98	703.63	0.83	210131_x_at	Info	SDHC	succinate dehydrogenase complex, subunit C, integral membrane protein, 15kDa	immunology
621	0.0006253	0.0551	71.03	46.33	1.53	224518_s_at	Info	ZNF559	zinc finger protein 559
622	0.0006277	0.0551	708.46	568.05	1.25	223051_at	Info	SSU72	SSU72 RNA polymerase II CTD phosphatase homolog (S. cerevisiae)
623	0.0006281	0.0551	652.97	756.97	0.86	212118_at	Info	TRIM27	tripartite motif-containing 27
624	0.0006285	0.0551	171.09	123.23	1.39	220416_at	Info	ATP8B4	ATPase, class I, type 8B, member 4
625	0.0006296	0.0551	22.99	17.03	1.35	210506_at	Info	FUT7	fucosyltransferase 7 (alpha (1,3) fucosyltransferase)
626	0.0006304	0.0551	456.33	371.69	1.23	227418_at	Info	KIAA1826	KIAA1826
627	0.0006327	0.0551	241.42	191.67	1.26	225182_at	Info	TMEM50B	transmembrane protein 50B
628	0.0006338	0.0551	349.85	409.58	0.85	218514_at	Info	C17orf71	chromosome 17 open reading frame 71
629	0.000634	0.0551	192.29	250.04	0.77	222482_at	Info	NA	NA
630	0.0006352	0.0551	134.73	259.28	0.52	209396_s_at	Info	CHI3L1	chitinase 3-like 1 (cartilage glycoprotein-39)
631	0.0006365	0.0551	263.64	214.08	1.23	238075_at	Info	CHEK1	CHK1 checkpoint homolog (S. pombe)	ATM Signaling Pathway, cdc25 and chk1 Regulatory Pathway in response to DNA damage, Cell Cycle: G2/M Checkpoint, RB Tumor Suppressor/Checkpoint Signaling in response to DNA damage, Regulation of cell cycle progression by Plk3, Role of BRCA1, BRCA2 and ATR in Cancer Susceptibility, Cell cycle, cell_cycle, cell_signaling, signal_transduction
632	0.0006367	0.0551	330.61	409.69	0.81	1555041_a_at	Info	NAGA	N-acetylgalactosaminidase, alpha-	Glycosphingolipid biosynthesis - globoseries, immunology
633	0.0006383	0.0551	150.32	121.74	1.23	227928_at	Info	C12orf48	chromosome 12 open reading frame 48
634	0.0006427	0.0554	804.59	637.27	1.26	203509_at	Info	SORL1	sortilin-related receptor, L(DLR class) A repeats-containing	immunology
635	0.0006446	0.0555	130.79	110.51	1.18	222263_at	Info	SLC35E1	solute carrier family 35, member E1
636	0.000647	0.0556	450.33	361.1	1.25	209360_s_at	Info	RUNX1	runt-related transcription factor 1
637	0.0006488	0.0557	39.69	48.81	0.81	224164_at	Info	TPM3	tropomyosin 3
638	0.0006513	0.0558	61.31	46.88	1.31	227817_at	Info	PRKCB	protein kinase C, beta	Bioactive Peptide Induced Signaling Pathway, Fc Epsilon Receptor I Signaling in Mast Cells, Ion Channel and Phorbal Esters Signaling Pathway, T Cell Receptor Signaling Pathway, B cell receptor signaling pathway, Calcium signaling pathway, Fc epsilon RI signaling pathway, Focal adhesion, Gap junction, GnRH signaling pathway, Leukocyte transendothelial migration, Long-term depression, Long-term pot…
639	0.0006516	0.0558	433.99	618.17	0.7	219010_at	Info	C1orf106	chromosome 1 open reading frame 106
640	0.0006575	0.0562	105.99	87.54	1.21	1556643_at	Info	NA	NA
641	0.0006595	0.0562	427.77	356.9	1.2	225527_at	Info	CEBPG	CCAAT/enhancer binding protein (C/EBP), gamma	gene_regulation, transcription
642	0.0006597	0.0562	10.97	14.48	0.76	1555355_a_at	Info	ETS1	v-ets erythroblastosis virus E26 oncogene homolog 1 (avian)	Keratinocyte Differentiation, METS affect on Macrophage Differentiation, Dorso-ventral axis formation, tsonc
643	0.0006628	0.0564	16.46	21.22	0.78	1569516_at	Info	NA	NA
644	0.0006679	0.0566	102.33	78.59	1.3	208370_s_at	Info	RCAN1	regulator of calcineurin 1
645	0.000668	0.0566	19.22	23.84	0.81	210087_s_at	Info	MPZL1	myelin protein zero-like 1	Cell adhesion molecules (CAMs)
646	0.0006711	0.0568	631.75	512.13	1.23	212918_at	Info	RECQL	RecQ protein-like (DNA helicase Q1-like)	gene_regulation, transcription
647	0.0006763	0.0571	18.23	14.31	1.27	225579_at	Info	PQLC3	PQ loop repeat containing 3
648	0.0006773	0.0571	214.36	163.67	1.31	216667_at	Info	NA	NA
649	0.0006802	0.0573	494.11	594.23	0.83	38158_at	Info	ESPL1	extra spindle pole bodies homolog 1 (S. cerevisiae)	Cell cycle
650	0.0006835	0.0574	148.69	107.29	1.39	225706_at	Info	GLCCI1	glucocorticoid induced transcript 1
651	0.0006839	0.0574	954.03	794.52	1.2	208336_s_at	Info	TECR	trans-2,3-enoyl-CoA reductase
652	0.0006843	0.0574	433.97	366.69	1.18	218116_at	Info	C9orf78	chromosome 9 open reading frame 78
653	0.0006867	0.0575	181.9	142.31	1.28	227979_at	Info	NA	NA
654	0.0006896	0.0576	50.77	62.46	0.81	215464_s_at	Info	TAX1BP3	Tax1 (human T-cell leukemia virus type I) binding protein 3	Chaperones modulate interferon Signaling Pathway
655	0.0006899	0.0576	516.83	384.74	1.34	235170_at	Info	ZNF92	zinc finger protein 92
656	0.0006907	0.0576	22.4	27.05	0.83	239870_at	Info	NA	NA
657	0.0006926	0.0576	221.88	186.19	1.19	219248_at	Info	THUMPD2	THUMP domain containing 2
658	0.0006932	0.0576	9.13	11.2	0.82	208273_at	Info	ZNF695	zinc finger protein 695
659	0.0006941	0.0576	26.8	37.9	0.71	209264_s_at	Info	TSPAN4	tetraspanin 4
660	0.0006984	0.0577	704.08	571.76	1.23	201310_s_at	Info	C5orf13	chromosome 5 open reading frame 13
661	0.0006986	0.0577	260.5	331.47	0.79	224728_at	Info	ATPAF1	ATP synthase mitochondrial F1 complex assembly factor 1
662	0.0006989	0.0577	63.75	86.56	0.74	224952_at	Info	TANC2	tetratricopeptide repeat, ankyrin repeat and coiled-coil containing 2
663	0.0007014	0.0578	306.65	252.05	1.22	203301_s_at	Info	DMTF1	cyclin D binding myb-like transcription factor 1
664	0.0007042	0.058	200	160.08	1.25	228812_at	Info	NA	NA
665	0.0007104	0.0584	156.79	125.88	1.25	223184_s_at	Info	AGPAT3	1-acylglycerol-3-phosphate O-acyltransferase 3	Glycerolipid metabolism, Glycerophospholipid metabolism
666	0.0007112	0.0584	161.48	132.36	1.22	224735_at	Info	CYBASC3	cytochrome b, ascorbate dependent 3
667	0.0007169	0.0588	310.04	259.79	1.19	218781_at	Info	SMC6	structural maintenance of chromosomes 6
668	0.000724	0.0593	396.23	333.93	1.19	227465_at	Info	KIAA0892	KIAA0892
669	0.0007254	0.0593	21.92	17.32	1.27	235697_at	Info	NA	NA
670	0.0007302	0.0596	282.25	228.66	1.23	203837_at	Info	MAP3K5	mitogen-activated protein kinase kinase kinase 5	HIV-I Nef: negative effector of Fas and TNF, Keratinocyte Differentiation, MAPKinase Signaling Pathway, p38 MAPK Signaling Pathway , The 4-1BB-dependent immune response, MAPK signaling pathway
671	0.0007394	0.0602	221.36	176.95	1.25	213387_at	Info	ATAD2B	ATPase family, AAA domain containing 2B
672	0.0007417	0.0603	390.32	323.03	1.21	201448_at	Info	TIA1	TIA1 cytotoxic granule-associated RNA binding protein
673	0.0007447	0.0605	256.98	204.29	1.26	225415_at	Info	DTX3L	deltex 3-like (Drosophila)	Notch signaling pathway
674	0.0007456	0.0605	114.05	153.48	0.74	219560_at	Info	C22orf29	chromosome 22 open reading frame 29
675	0.0007507	0.0608	19.46	25.58	0.76	202075_s_at	Info	PLTP	phospholipid transfer protein	PPAR signaling pathway
676	0.000762	0.0616	67.21	85.18	0.79	209458_x_at	Info	NA	NA
677	0.0007623	0.0616	232.83	130.17	1.79	202760_s_at	Info	PALM2-AKAP2	PALM2-AKAP2 readthrough transcript
678	0.000764	0.0616	165.42	211	0.78	209463_s_at	Info	TAF12	TAF12 RNA polymerase II, TATA box binding protein (TBP)-associated factor, 20kDa	Basal transcription factors
679	0.0007726	0.0622	27.62	20.98	1.32	212706_at	Info	RASA4	RAS p21 protein activator 4
680	0.0007744	0.0623	12.35	16.27	0.76	228564_at	Info	LOC375295	hypothetical protein LOC375295
681	0.0007787	0.0625	241.63	192.24	1.26	229437_at	Info	MIR155HG	MIR155 host gene (non-protein coding)
682	0.000782	0.0627	48.97	36.31	1.35	226808_at	Info	ZNF862	zinc finger protein 862
683	0.0007871	0.063	38.24	48.91	0.78	219527_at	Info	MOSC2	MOCO sulphurase C-terminal domain containing 2
684	0.0007883	0.063	51.56	37.66	1.37	235371_at	Info	GLT8D4	glycosyltransferase 8 domain containing 4
685	0.0007916	0.0632	163.8	129.88	1.26	227754_at	Info	NA	NA
686	0.0007941	0.0633	31.13	44.26	0.7	205309_at	Info	SMPDL3B	sphingomyelin phosphodiesterase, acid-like 3B
687	0.0007952	0.0633	26.15	20.28	1.29	236079_at	Info	DKFZp667E0512	hypothetical protein DKFZp667E0512
688	0.0008005	0.0636	17.49	25.84	0.68	215189_at	Info	KRT86	keratin 86	Cell Communication
689	0.0008032	0.0636	46.94	66.1	0.71	213201_s_at	Info	TNNT1	troponin T type 1 (skeletal, slow)
690	0.0008034	0.0636	18.44	12.59	1.46	1552283_s_at	Info	ZDHHC11	zinc finger, DHHC-type containing 11
691	0.0008041	0.0636	97.96	73.6	1.33	1559263_s_at	Info	NA	NA
692	0.0008064	0.0636	92.77	127.07	0.73	205174_s_at	Info	QPCT	glutaminyl-peptide cyclotransferase
693	0.0008066	0.0636	21.76	16.11	1.35	235635_at	Info	ARHGAP5	Rho GTPase activating protein 5	D4-GDI Signaling Pathway, Erk and PI-3 Kinase Are Necessary for Collagen Binding in Corneal Epithelia, PKC-catalyzed phosphorylation of inhibitory phosphoprotein of myosin phosphatase, Rho cell motility signaling pathway, Focal adhesion, Leukocyte transendothelial migration, immunology
694	0.0008097	0.0638	146.59	111.18	1.32	220252_x_at	Info	CXorf21	chromosome X open reading frame 21
695	0.0008108	0.0638	12.76	16.17	0.79	221942_s_at	Info	GUCY1A3	guanylate cyclase 1, soluble, alpha 3	Gap junction, Long-term depression, Purine metabolism, immunology
696	0.0008132	0.0639	11.52	7.82	1.47	233320_at	Info	TCAM1	testicular cell adhesion molecule 1 homolog (mouse)
697	0.000815	0.0639	7.45	9.29	0.8	212589_at	Info	RRAS2	related RAS viral (r-ras) oncogene homolog 2	Axon guidance, MAPK signaling pathway, Regulation of actin cytoskeleton, Tight junction
698	0.0008206	0.0642	317.86	260.58	1.22	212870_at	Info	SOS2	son of sevenless homolog 2 (Drosophila)	Colorectal cancer, Dorso-ventral axis formation, Fc epsilon RI signaling pathway, Focal adhesion, Gap junction, GnRH signaling pathway, Insulin signaling pathway, Jak-STAT signaling pathway, MAPK signaling pathway, Natural killer cell mediated cytotoxicity, Regulation of actin cytoskeleton, T cell receptor signaling pathway
699	0.000821	0.0642	315.62	262.34	1.2	218542_at	Info	CEP55	centrosomal protein 55kDa
700	0.0008217	0.0642	132.16	101.51	1.3	238949_at	Info	RNF145	ring finger protein 145
701	0.0008335	0.065	69.7	56.2	1.24	226377_at	Info	NA	NA
702	0.0008374	0.0652	83.63	143.73	0.58	232629_at	Info	PROK2	prokineticin 2
703	0.0008416	0.0655	11.75	8.77	1.34	212905_at	Info	CSTF2T	cleavage stimulation factor, 3' pre-RNA, subunit 2, 64kDa, tau variant
704	0.0008449	0.0656	218.7	293.2	0.75	231769_at	Info	FBXO6	F-box protein 6
705	0.0008499	0.0659	31.17	25.99	1.2	236446_at	Info	NA	NA
706	0.0008516	0.066	18.16	14.24	1.28	233072_at	Info	NTNG2	netrin G2
707	0.0008543	0.066	312.76	249.67	1.25	202032_s_at	Info	MAN2A2	mannosidase, alpha, class 2A, member 2	ER¿associated degradation (ERAD) Pathway, Steps in the Glycosylation of Mammalian N-linked Oligosaccarides, Glycan structures - biosynthesis 1, N-Glycan biosynthesis
708	0.0008546	0.066	41.12	50.19	0.82	226770_at	Info	MAGI3	membrane associated guanylate kinase, WW and PDZ domain containing 3	Tight junction
709	0.0008573	0.066	96.44	80.96	1.19	203502_at	Info	BPGM	2,3-bisphosphoglycerate mutase	Glycolysis / Gluconeogenesis
710	0.0008591	0.066	652.36	893.36	0.73	224833_at	Info	ETS1	v-ets erythroblastosis virus E26 oncogene homolog 1 (avian)	Keratinocyte Differentiation, METS affect on Macrophage Differentiation, Dorso-ventral axis formation, tsonc
711	0.0008613	0.066	84.86	45.65	1.86	225262_at	Info	FOSL2	FOS-like antigen 2	Bone Remodelling, tsonc
712	0.0008627	0.066	26.68	19.97	1.34	203845_at	Info	KAT2B	K(lysine) acetyltransferase 2B	Control of Gene Expression by Vitamin D Receptor, Nuclear receptors coordinate the activities of chromatin remodeling complexes and coactivators to facilitate initiation of transcription in carcinoma cells, The information-processing pathway at the IFN-beta enhancer
713	0.0008631	0.066	270.41	313.27	0.86	56197_at	Info	PLSCR3	phospholipid scramblase 3
714	0.0008632	0.066	7.98	6.23	1.28	206157_at	Info	PTX3	pentraxin-related gene, rapidly induced by IL-1 beta	cell_cycle, cell_signaling, immunology
715	0.0008633	0.066	8.74	10.18	0.86	1566767_at	Info	NA	NA
716	0.0008673	0.0662	181.5	131.64	1.38	200742_s_at	Info	TPP1	tripeptidyl peptidase I
717	0.0008719	0.0665	146.53	106.81	1.37	228521_s_at	Info	RAB4B	RAB4B, member RAS oncogene family
718	0.0008757	0.0666	190.79	150	1.27	240344_x_at	Info	LYRM7	Lyrm7 homolog (mouse)
719	0.0008761	0.0666	239.48	192.25	1.25	205395_s_at	Info	MRE11A	MRE11 meiotic recombination 11 homolog A (S. cerevisiae)	ATM Signaling Pathway, Role of BRCA1, BRCA2 and ATR in Cancer Susceptibility
720	0.0008767	0.0666	160.72	128.04	1.26	223301_s_at	Info	CCDC82	coiled-coil domain containing 82
721	0.0008795	0.0667	12.72	7.78	1.63	237992_at	Info	NA	NA
722	0.0008824	0.0668	57.75	78.21	0.74	205891_at	Info	ADORA2B	adenosine A2b receptor	Calcium signaling pathway, Neuroactive ligand-receptor interaction
723	0.0008836	0.0668	155.18	130.87	1.19	223339_at	Info	ATPIF1	ATPase inhibitory factor 1
724	0.0008845	0.0668	497.46	358.62	1.39	215806_x_at	Info	NA	NA
725	0.0008882	0.067	87.8	66.35	1.32	225283_at	Info	ARRDC4	arrestin domain containing 4
726	0.0008893	0.067	18.61	11.81	1.58	1564776_at	Info	NA	NA
727	0.0008903	0.067	7.91	9.9	0.8	1569141_a_at	Info	PPARGC1A	peroxisome proliferator-activated receptor gamma, coactivator 1 alpha	CARM1 and Regulation of the Estrogen Receptor, Mechanism of Gene Regulation by Peroxisome Proliferators via PPARa(alpha), Regulation of PGC-1a, Role of PPAR-gamma Coactivators in Obesity and Thermogenesis, Adipocytokine signaling pathway, Insulin signaling pathway
728	0.000893	0.0671	686.04	826.94	0.83	203746_s_at	Info	HCCS	holocytochrome c synthase (cytochrome c heme-lyase)	Porphyrin and chlorophyll metabolism
729	0.0008958	0.0672	25.34	33.23	0.76	205689_at	Info	PCNXL2	pecanex-like 2 (Drosophila)
730	0.0009034	0.0677	61.91	47.52	1.3	228751_at	Info	CLK4	CDC-like kinase 4
731	0.0009082	0.0679	33.52	44.89	0.75	214613_at	Info	GPR3	G protein-coupled receptor 3
732	0.0009184	0.0685	254.77	309.16	0.82	218667_at	Info	PJA1	praja ring finger 1	Tryptophan metabolism
733	0.0009184	0.0685	305.25	257.22	1.19	229861_at	Info	RFFL	ring finger and FYVE-like domain containing 1
734	0.0009233	0.0687	4097.71	3427.41	1.2	201432_at	Info	CAT	catalase	The IGF-1 Receptor and Longevity, Amyotrophic lateral sclerosis (ALS), Methane metabolism, Tryptophan metabolism, immunology, pharmacology
735	0.0009242	0.0687	1296.4	1117.97	1.16	213857_s_at	Info	CD47	CD47 molecule	Perou's- Intrinsic- Breast-Cancer-Genes, ECM-receptor interaction, angiogenesis, cell_signaling, immunology, metastasis
736	0.0009282	0.069	282.45	228.17	1.24	210568_s_at	Info	RECQL	RecQ protein-like (DNA helicase Q1-like)	gene_regulation, transcription
737	0.0009314	0.0691	319.81	401.36	0.8	203418_at	Info	CCNA2	cyclin A2	Cell cycle, cell_cycle
738	0.0009351	0.0692	168.2	205.58	0.82	201192_s_at	Info	PITPNA	phosphatidylinositol transfer protein, alpha	Perou's- Intrinsic- Breast-Cancer-Genes
739	0.0009352	0.0692	160.12	194.91	0.82	221759_at	Info	G6PC3	glucose 6 phosphatase, catalytic, 3
740	0.0009396	0.0694	916.97	767.79	1.19	221751_at	Info	SLC2A3P1	solute carrier family 2 (facilitated glucose transporter), member 3 pseudogene 1
741	0.0009405	0.0694	34.28	24.96	1.37	239725_at	Info	PGAP1	post-GPI attachment to proteins 1	Glycosylphosphatidylinositol(GPI)-anchor biosynthesis
742	0.0009439	0.0696	28.85	37.16	0.78	235372_at	Info	FCRLA	Fc receptor-like A
743	0.0009532	0.0701	141.32	168.6	0.84	201341_at	Info	ENC1	ectodermal-neural cortex (with BTB-like domain)
744	0.0009542	0.0701	249.46	294.96	0.85	235433_at	Info	APOOL	apolipoprotein O-like
745	0.0009576	0.0702	207.34	158.99	1.3	222688_at	Info	ACER3	alkaline ceramidase 3	Perou's- Intrinsic- Breast-Cancer-Genes, Sphingolipid metabolism
746	0.0009578	0.0702	1315.21	1084.47	1.21	202475_at	Info	TMEM147	transmembrane protein 147
747	0.0009629	0.0704	156.34	201.83	0.77	201360_at	Info	CST3	cystatin C	immunology
748	0.0009635	0.0704	138.75	111.1	1.25	211137_s_at	Info	ATP2C1	ATPase, Ca++ transporting, type 2C, member 1
749	0.0009659	0.0705	85.84	72.45	1.18	202308_at	Info	SREBF1	sterol regulatory element binding transcription factor 1	SREBP control of lipid synthesis, Insulin signaling pathway
750	0.0009709	0.0707	19.68	16.16	1.22	206516_at	Info	AMH	anti-Mullerian hormone	Cytokine-cytokine receptor interaction, TGF-beta signaling pathway, development, immunology
751	0.0009713	0.0707	92.09	146.85	0.63	1553043_a_at	Info	CD300LF	CD300 molecule-like family member f
752	0.0009831	0.0714	625.95	776.19	0.81	200987_x_at	Info	PSME3	proteasome (prosome, macropain) activator subunit 3 (PA28 gamma; Ki)
753	0.0009845	0.0714	132.84	103.08	1.29	222689_at	Info	ACER3	alkaline ceramidase 3	Perou's- Intrinsic- Breast-Cancer-Genes, Sphingolipid metabolism
754	0.0009862	0.0714	521.28	437.09	1.19	219571_s_at	Info	ZNF12	zinc finger protein 12
755	0.0009867	0.0714	63.92	84.29	0.76	210519_s_at	Info	NQO1	NAD(P)H dehydrogenase, quinone 1	Perou's- Intrinsic- Breast-Cancer-Genes, Hypoxia and p53 in the Cardiovascular system, Biosynthesis of steroids
756	0.0009887	0.0714	108.09	76.36	1.42	226534_at	Info	KITLG	KIT ligand	CDK Regulation of DNA Replication, Erythrocyte Differentiation Pathway, IL 17 Signaling Pathway, Melanocyte Development and Pigmentation Pathway, Regulation of BAD phosphorylation, Cytokine-cytokine receptor interaction, Hematopoietic cell lineage
757	0.0009892	0.0714	49.95	39.53	1.26	206348_s_at	Info	PDK3	pyruvate dehydrogenase kinase, isozyme 3
758	0.0009908	0.0715	362.61	294.36	1.23	203782_s_at	Info	POLRMT	polymerase (RNA) mitochondrial (DNA directed)
759	0.0009936	0.0716	129.4	168.8	0.77	203233_at	Info	IL4R	interleukin 4 receptor	IL 4 signaling pathway, Selective expression of chemokine receptors during T-cell polarization, Th1/Th2 Differentiation, Cytokine-cytokine receptor interaction, Hematopoietic cell lineage, Jak-STAT signaling pathway, immunology
760	0.0009968	0.0717	36.98	28.71	1.29	230009_at	Info	FAM118B	family with sequence similarity 118, member B
761	0.0009982	0.0717	1390.09	1731.73	0.8	225198_at	Info	VAPA	VAMP (vesicle-associated membrane protein)-associated protein A, 33kDa	Tight junction
762	0.0010037	0.072	131.8	174.12	0.76	225400_at	Info	TSEN15	tRNA splicing endonuclease 15 homolog (S. cerevisiae)
763	0.0010043	0.072	30.06	23.12	1.3	1556744_a_at	Info	NA	NA
764	0.0010055	0.072	506.89	417.69	1.21	229394_s_at	Info	GRLF1	glucocorticoid receptor DNA binding factor 1	Perou's- Intrinsic- Breast-Cancer-Genes, Focal adhesion, Leukocyte transendothelial migration, Regulation of actin cytoskeleton
765	0.0010087	0.0721	444.54	313.82	1.42	211144_x_at	Info	NA	NA
766	0.0010102	0.0721	90.29	77.67	1.16	227065_at	Info	RNF216	ring finger protein 216
767	0.0010204	0.0727	8.78	7.04	1.25	1561737_at	Info	NA	NA
768	0.0010205	0.0727	23.68	16.63	1.42	205003_at	Info	DOCK4	dedicator of cytokinesis 4
769	0.0010229	0.0727	148.75	115.49	1.29	206506_s_at	Info	SUPT3H	suppressor of Ty 3 homolog (S. cerevisiae)	tsonc
770	0.0010245	0.0727	457.86	375.72	1.22	226109_at	Info	C21orf91	chromosome 21 open reading frame 91
771	0.0010248	0.0727	209.68	175.59	1.19	203973_s_at	Info	CEBPD	CCAAT/enhancer binding protein (C/EBP), delta	gene_regulation, transcription
772	0.001028	0.0727	1190.47	1003.78	1.19	226025_at	Info	ANKRD28	ankyrin repeat domain 28
773	0.0010282	0.0727	1477.95	1230.63	1.2	212281_s_at	Info	TMEM97	transmembrane protein 97
774	0.0010313	0.0729	77.47	52.96	1.46	228855_at	Info	NUDT7	nudix (nucleoside diphosphate linked moiety X)-type motif 7
775	0.0010337	0.0729	25.11	30.08	0.83	230035_at	Info	BOC	Boc homolog (mouse)
776	0.0010357	0.0729	33.4	26.3	1.27	229264_at	Info	NA	NA
777	0.0010362	0.0729	149.1	122.25	1.22	1557121_s_at	Info	NA	NA
778	0.0010377	0.0729	856.94	735.13	1.17	208745_at	Info	ATP5L	ATP synthase, H+ transporting, mitochondrial F0 complex, subunit G	ATP synthesis, Oxidative phosphorylation
779	0.0010449	0.0733	27.12	31.85	0.85	1556717_at	Info	NA	NA
780	0.0010563	0.074	25.06	19.33	1.3	240449_at	Info	ZNF341	zinc finger protein 341
781	0.0010618	0.0742	88.46	71.29	1.24	226169_at	Info	SBF2	SET binding factor 2
782	0.0010631	0.0742	1107.88	926.26	1.2	217736_s_at	Info	EIF2AK1	eukaryotic translation initiation factor 2-alpha kinase 1
783	0.0010634	0.0742	29.6	21.56	1.37	228108_at	Info	NA	NA
784	0.0010652	0.0742	55.23	47.04	1.17	36612_at	Info	FAM168A	family with sequence similarity 168, member A
785	0.0010687	0.0742	27.46	33.13	0.83	206568_at	Info	TNP1	transition protein 1 (during histone to protamine replacement)
786	0.0010695	0.0742	458.38	383.52	1.2	224702_at	Info	TMEM167A	transmembrane protein 167A
787	0.0010698	0.0742	42.32	53.12	0.8	209334_s_at	Info	PSMD9	proteasome (prosome, macropain) 26S subunit, non-ATPase, 9
788	0.0010707	0.0742	579.38	481.16	1.2	221692_s_at	Info	MRPL34	mitochondrial ribosomal protein L34
789	0.0010722	0.0742	78.09	66.35	1.18	1556033_at	Info	FLJ39739	hypothetical FLJ39739
790	0.0010728	0.0742	551.45	440.95	1.25	226505_x_at	Info	USP32	ubiquitin specific peptidase 32
791	0.0010769	0.0744	11.49	14.88	0.77	242028_at	Info	NA	NA
792	0.001081	0.0746	386.95	303.36	1.28	225904_at	Info	C1orf96	chromosome 1 open reading frame 96
793	0.0010877	0.075	161.09	129.07	1.25	202903_at	Info	LSM5	LSM5 homolog, U6 small nuclear RNA associated (S. cerevisiae)
794	0.0010975	0.0756	35.79	29.62	1.21	1553227_s_at	Info	BRWD1	bromodomain and WD repeat domain containing 1
795	0.0011029	0.0758	263.36	215	1.22	236265_at	Info	SP4	Sp4 transcription factor
796	0.0011051	0.0758	84.09	102.47	0.82	223656_s_at	Info	C1orf91	chromosome 1 open reading frame 91
797	0.0011056	0.0758	19.95	24.71	0.81	231435_at	Info	C7orf34	chromosome 7 open reading frame 34
798	0.0011176	0.0766	320.45	426.78	0.75	212704_at	Info	ZCCHC11	zinc finger, CCHC domain containing 11
799	0.0011236	0.0769	526.04	426.25	1.23	223917_s_at	Info	SLC39A3	solute carrier family 39 (zinc transporter), member 3
800	0.0011275	0.0769	204.75	170.32	1.2	225223_at	Info	SMAD5	SMAD family member 5	ALK in cardiac myocytes, CTCF: First Multivalent Nuclear Factor, TGF-beta signaling pathway
801	0.0011277	0.0769	1223.86	1026.45	1.19	225845_at	Info	ZBTB44	zinc finger and BTB domain containing 44
802	0.0011279	0.0769	15.81	20.41	0.77	205627_at	Info	CDA	cytidine deaminase	Pyrimidine metabolism, immunology, pharmacology
803	0.0011324	0.0771	48.53	38.28	1.27	220178_at	Info	C19orf28	chromosome 19 open reading frame 28
804	0.0011362	0.0773	27.48	38.52	0.71	209260_at	Info	SFN	stratifin	Estrogen-responsive protein Efp controls cell cycle and breast tumors growth, Cell cycle, cell_signaling, signal_transduction
805	0.0011417	0.0774	1481.48	1270	1.17	212410_at	Info	EFHA1	EF-hand domain family, member A1
806	0.0011419	0.0774	81.11	66.78	1.21	211084_x_at	Info	PRKD3	protein kinase D3
807	0.0011424	0.0774	31.38	43.54	0.72	223360_at	Info	C21orf56	chromosome 21 open reading frame 56
808	0.0011445	0.0774	540.14	671.59	0.8	223229_at	Info	UBE2T	ubiquitin-conjugating enzyme E2T (putative)
809	0.0011448	0.0774	22.09	17.84	1.24	1563483_at	Info	FAM91A2	family with sequence similarity 91, member A2
810	0.0011508	0.0777	233.81	178.85	1.31	228328_at	Info	KLHL28	kelch-like 28 (Drosophila)
811	0.0011532	0.0777	562.01	474.91	1.18	225945_at	Info	ZNF655	zinc finger protein 655
812	0.0011588	0.078	586.73	497.7	1.18	200887_s_at	Info	STAT1	signal transducer and activator of transcription 1, 91kDa	Apoptotic Signaling in Response to DNA Damage, EGF Signaling Pathway, IFN alpha signaling pathway, IFN gamma signaling pathway , IL22 Soluble Receptor Signaling Pathway , Inhibition of Cellular Proliferation by Gleevec, MAPKinase Signaling Pathway, p38 MAPK Signaling Pathway , PDGF Signaling Pathway, TPO Signaling Pathway, Jak-STAT signaling pathway, Toll-like receptor signaling pathway, angiogen…
813	0.0011631	0.0782	118.61	97.73	1.21	223522_at	Info	C9orf45	chromosome 9 open reading frame 45
814	0.0011635	0.0782	7.48	9.32	0.8	230746_s_at	Info	NA	NA
815	0.0011664	0.0782	79.53	62.33	1.28	217936_at	Info	ARHGAP5	Rho GTPase activating protein 5	D4-GDI Signaling Pathway, Erk and PI-3 Kinase Are Necessary for Collagen Binding in Corneal Epithelia, PKC-catalyzed phosphorylation of inhibitory phosphoprotein of myosin phosphatase, Rho cell motility signaling pathway, Focal adhesion, Leukocyte transendothelial migration, immunology
816	0.0011669	0.0782	124.64	100.7	1.24	218304_s_at	Info	OSBPL11	oxysterol binding protein-like 11
817	0.0011693	0.0783	472.49	392.98	1.2	41160_at	Info	MBD3	methyl-CpG binding domain protein 3	Downregulated of MTA-3 in ER-negative Breast Tumors, NA
818	0.0011722	0.0783	61.99	46.26	1.34	227969_at	Info	NA	NA
819	0.0011735	0.0783	37.14	28.12	1.32	214850_at	Info	LOC100170939	glucuronidase, beta pseudogene
820	0.0011749	0.0783	70.05	92.7	0.76	227556_at	Info	NA	NA
821	0.0011814	0.0787	23.55	28.54	0.83	231137_at	Info	NA	NA
822	0.0011912	0.0792	382.41	308.56	1.24	1555037_a_at	Info	IDH1	isocitrate dehydrogenase 1 (NADP+), soluble	Citrate cycle (TCA cycle), Glutathione metabolism, Reductive carboxylate cycle (CO2 fixation), immunology
823	0.0011928	0.0792	31.52	24.67	1.28	238437_at	Info	ZNF805	zinc finger protein 805
824	0.001194	0.0792	53.74	69.16	0.78	205756_s_at	Info	F8	coagulation factor VIII, procoagulant component	Intrinsic Prothrombin Activation Pathway, Complement and coagulation cascades
825	0.001201	0.0795	262.09	215.73	1.21	225339_at	Info	SPAG9	sperm associated antigen 9
826	0.001202	0.0795	18.94	24.7	0.77	1564911_at	Info	SNHG4	small nucleolar RNA host gene 4 (non-protein coding)
827	0.0012047	0.0795	989.14	780.49	1.27	211375_s_at	Info	ILF3	interleukin enhancer binding factor 3, 90kDa	immunology
828	0.001207	0.0795	126.13	92.16	1.37	204361_s_at	Info	SKAP2	src kinase associated phosphoprotein 2
829	0.0012076	0.0795	39.67	46.83	0.85	237276_at	Info	NASP	nuclear autoantigenic sperm protein (histone-binding)
830	0.0012087	0.0795	407.13	316.87	1.28	221523_s_at	Info	RRAGD	Ras-related GTP binding D
831	0.0012101	0.0795	34.55	28.04	1.23	204821_at	Info	BTN3A3	butyrophilin, subfamily 3, member A3	Perou's- Intrinsic- Breast-Cancer-Genes
832	0.001211	0.0795	1281.95	1501.53	0.85	214170_x_at	Info	FH	fumarate hydratase	Citrate cycle (TCA cycle), Reductive carboxylate cycle (CO2 fixation)
833	0.0012113	0.0795	3355.28	2678.49	1.25	215001_s_at	Info	GLUL	glutamate-ammonia ligase (glutamine synthetase)	Glutamate metabolism, Nitrogen metabolism, Peptidoglycan biosynthesis
834	0.0012131	0.0795	73.46	57.91	1.27	222713_s_at	Info	FANCF	Fanconi anemia, complementation group F	BRCA1-dependent Ub-ligase activity, Role of BRCA1, BRCA2 and ATR in Cancer Susceptibility
835	0.0012142	0.0795	312.37	253.56	1.23	205020_s_at	Info	ARL4A	ADP-ribosylation factor-like 4A
836	0.0012203	0.0798	196.2	132.27	1.48	215071_s_at	Info	HIST1H2AC	histone cluster 1, H2ac
837	0.0012211	0.0798	19.76	15.79	1.25	239450_at	Info	NA	NA
838	0.0012263	0.0799	201.09	265	0.76	211749_s_at	Info	VAMP3	vesicle-associated membrane protein 3 (cellubrevin)	SNARE interactions in vesicular transport
839	0.0012265	0.0799	34.29	47.6	0.72	227473_at	Info	NA	NA
840	0.0012311	0.0801	55.62	44.6	1.25	219538_at	Info	WDR5B	WD repeat domain 5B
841	0.0012342	0.0801	132.03	154.25	0.86	230024_at	Info	AARS2	alanyl-tRNA synthetase 2, mitochondrial (putative)
842	0.0012343	0.0801	679.04	574.96	1.18	203538_at	Info	CAMLG	calcium modulating ligand
843	0.0012347	0.0801	119.74	92.84	1.29	226747_at	Info	TXNDC16	thioredoxin domain containing 16
844	0.0012358	0.0801	185.41	156.48	1.18	205928_at	Info	ZNF443	zinc finger protein 443
845	0.0012376	0.0801	27.87	17.03	1.64	231332_at	Info	NA	NA
846	0.0012387	0.0801	176.2	140.1	1.26	222209_s_at	Info	TMEM135	transmembrane protein 135
847	0.0012429	0.0802	41.07	30.71	1.34	206357_at	Info	OPA3	optic atrophy 3 (autosomal recessive, with chorea and spastic paraplegia)	immunology
848	0.0012445	0.0802	96.56	118.82	0.81	238440_at	Info	CLYBL	citrate lyase beta like	Citrate cycle (TCA cycle)
849	0.0012484	0.0804	303.03	257.59	1.18	205546_s_at	Info	TYK2	tyrosine kinase 2	IFN alpha signaling pathway, IL12 and Stat4 Dependent Signaling Pathway in Th1 Development, IL22 Soluble Receptor Signaling Pathway , NO2-dependent IL 12 Pathway in NK cells, Stat3 Signaling Pathway, Adipocytokine signaling pathway, Jak-STAT signaling pathway, NA, cell_cycle, cell_signaling, signal_transduction
850	0.0012567	0.0805	269.08	348.18	0.77	218872_at	Info	TESC	tescalcin
851	0.0012573	0.0805	308.96	247.49	1.25	224862_at	Info	GNAQ	guanine nucleotide binding protein (G protein), q polypeptide	Activation of PKC through G protein coupled receptor, Angiotensin II mediated activation of JNK Pathway via Pyk2 dependent signaling, CCR3 signaling in Eosinophils, CXCR4 Signaling Pathway, Effects of calcineurin in Keratinocyte Differentiation, G-Protein Signaling Through Tubby Proteins, Links between Pyk2 and Map Kinases, Neuropeptides VIP and PACAP inhibit the apoptosis of activated T cells, P…
852	0.0012579	0.0805	219.59	178.01	1.23	221249_s_at	Info	FAM117A	family with sequence similarity 117, member A
853	0.0012582	0.0805	223.61	189.12	1.18	225169_at	Info	INTS4	integrator complex subunit 4
854	0.0012594	0.0805	177.53	142.05	1.25	230304_at	Info	NA	NA
855	0.0012598	0.0805	443.02	380.58	1.16	218583_s_at	Info	DCUN1D1	DCN1, defective in cullin neddylation 1, domain containing 1 (S. cerevisiae)
856	0.0012599	0.0805	168.9	144.41	1.17	227864_s_at	Info	FAM125A	family with sequence similarity 125, member A
857	0.001274	0.0813	117.95	94.98	1.24	212550_at	Info	STAT5B	signal transducer and activator of transcription 5B	Jak-STAT signaling pathway
858	0.0012755	0.0813	637.56	542.41	1.18	209130_at	Info	SNAP23	synaptosomal-associated protein, 23kDa	SNARE interactions in vesicular transport, immunology
859	0.0012805	0.0815	62.97	101.37	0.62	214841_at	Info	CNIH3	cornichon homolog 3 (Drosophila)
860	0.0012852	0.0816	146.44	175.17	0.84	209003_at	Info	SLC25A11	solute carrier family 25 (mitochondrial carrier; oxoglutarate carrier), member 11	Malate-aspartate shuttle, Shuttle for transfer of acetyl groups from mitochondria to the cytosol
861	0.0012856	0.0816	1086.66	928.41	1.17	226816_s_at	Info	KIAA1143	KIAA1143
862	0.0012886	0.0817	15.47	18.73	0.83	204187_at	Info	GMPR	guanosine monophosphate reductase	Purine metabolism
863	0.0012998	0.0823	171.44	131.26	1.31	213024_at	Info	TMF1	TATA element modulatory factor 1
864	0.001301	0.0823	216.68	259.89	0.83	55872_at	Info	ZNF512B	zinc finger protein 512B
865	0.0013029	0.0823	650.56	501.15	1.3	200862_at	Info	DHCR24	24-dehydrocholesterol reductase	1,1,1-Trichloro-2,2-bis(4-chlorophenyl)ethane (DDT) degradation, Propanoate metabolism, Tryptophan metabolism
866	0.0013046	0.0823	34.55	65.06	0.53	210772_at	Info	FPR2	formyl peptide receptor 2	Neuroactive ligand-receptor interaction
867	0.0013058	0.0823	629.74	837.94	0.75	201490_s_at	Info	PPIF	peptidylprolyl isomerase F	Perou's- Intrinsic- Breast-Cancer-Genes
868	0.001308	0.0824	366.02	296.1	1.24	201662_s_at	Info	ACSL3	acyl-CoA synthetase long-chain family member 3	Adipocytokine signaling pathway, Fatty acid metabolism, PPAR signaling pathway
869	0.001309	0.0824	17.43	20.99	0.83	1556114_a_at	Info	DKFZp451A211	DKFZp451A211 protein
870	0.0013108	0.0824	137.32	98.12	1.4	207492_at	Info	NGLY1	N-glycanase 1
871	0.001323	0.0827	104.13	64.04	1.63	217143_s_at	Info	NA	NA
872	0.0013239	0.0827	27.01	33.12	0.82	220599_s_at	Info	CARD14	caspase recruitment domain family, member 14
873	0.0013245	0.0827	76.3	62.55	1.22	222133_s_at	Info	PHF20L1	PHD finger protein 20-like 1
874	0.0013247	0.0827	261.18	314.93	0.83	202115_s_at	Info	NOC2L	nucleolar complex associated 2 homolog (S. cerevisiae)
875	0.0013252	0.0827	85.21	71.43	1.19	228243_at	Info	NA	NA
876	0.0013259	0.0827	265.79	345.63	0.77	221449_s_at	Info	ITFG1	integrin alpha FG-GAP repeat containing 1
877	0.0013307	0.0827	101.3	81.98	1.24	226730_s_at	Info	USP37	ubiquitin specific peptidase 37
878	0.001331	0.0827	51.28	38.79	1.32	1553798_a_at	Info	FBXL13	F-box and leucine-rich repeat protein 13
879	0.0013315	0.0827	14.06	10.37	1.36	1555867_at	Info	GNG4	guanine nucleotide binding protein (G protein), gamma 4
880	0.0013318	0.0827	7.85	9.5	0.83	1555383_a_at	Info	POF1B	premature ovarian failure, 1B
881	0.001334	0.0828	133.26	164.46	0.81	203688_at	Info	PKD2	polycystic kidney disease 2 (autosomal dominant)
882	0.0013384	0.0828	144.07	118.84	1.21	229078_s_at	Info	KIAA1704	KIAA1704
883	0.0013391	0.0828	57.88	43.06	1.34	231960_at	Info	BRWD1	bromodomain and WD repeat domain containing 1
884	0.0013396	0.0828	119.4	88.66	1.35	226201_at	Info	DOT1L	DOT1-like, histone H3 methyltransferase (S. cerevisiae)	Lysine degradation
885	0.0013404	0.0828	19.02	22.58	0.84	225465_at	Info	MAGI1	membrane associated guanylate kinase, WW and PDZ domain containing 1	Dentatorubropallidoluysian atrophy (DRPLA), Tight junction
886	0.0013424	0.0828	142.11	193.37	0.73	204790_at	Info	SMAD7	SMAD family member 7	TGF beta signaling pathway, TGF-beta signaling pathway
887	0.0013489	0.0831	94.83	80.41	1.18	219216_at	Info	ETAA1	Ewing tumor-associated antigen 1
888	0.0013513	0.0832	151.66	122.97	1.23	201450_s_at	Info	TIA1	TIA1 cytotoxic granule-associated RNA binding protein
889	0.0013533	0.0832	97.77	80.43	1.22	212522_at	Info	PDE8A	phosphodiesterase 8A	Purine metabolism
890	0.0013544	0.0832	1084.15	915.92	1.18	209389_x_at	Info	DBI	diazepam binding inhibitor (GABA receptor modulator, acyl-Coenzyme A binding protein)	PPAR signaling pathway
891	0.0013621	0.0836	97.47	78.39	1.24	232097_at	Info	TOX4	TOX high mobility group box family member 4
892	0.0013781	0.0844	48.17	36.62	1.32	218311_at	Info	MAP4K3	mitogen-activated protein kinase kinase kinase kinase 3	MAPKinase Signaling Pathway, MAPK signaling pathway
893	0.0013786	0.0844	6.68	8.05	0.83	1554994_at	Info	RAG1	recombination activating gene 1	DNA_adducts, DNA_damage, immunology
894	0.0013892	0.085	156.66	124.83	1.25	235174_s_at	Info	LOC100128822	hypothetical LOC100128822
895	0.0013954	0.0852	30.51	39.04	0.78	207183_at	Info	GPR19	G protein-coupled receptor 19
896	0.001399	0.0854	161.22	205.29	0.79	231897_at	Info	PTGR1	prostaglandin reductase 1
897	0.0014046	0.0856	43.32	55.79	0.78	211981_at	Info	COL4A1	collagen, type IV, alpha 1	Cell Communication, ECM-receptor interaction, Focal adhesion, immunology
898	0.0014061	0.0856	159.79	127.31	1.26	208944_at	Info	TGFBR2	transforming growth factor, beta receptor II (70/80kDa)	ALK in cardiac myocytes, NFkB activation by Nontypeable Hemophilus influenzae, TGF beta signaling pathway, Adherens junction, Colorectal cancer, Cytokine-cytokine receptor interaction, MAPK signaling pathway, TGF-beta signaling pathway, angiogenesis, tsonc
899	0.0014117	0.0858	755.69	635.68	1.19	209836_x_at	Info	NA	NA
900	0.0014136	0.0858	617.66	720.79	0.86	225693_s_at	Info	CAMTA1	calmodulin binding transcription activator 1
901	0.0014141	0.0858	177.72	142.09	1.25	205190_at	Info	PLS1	plastin 1 (I isoform)
902	0.0014164	0.0859	413.18	335	1.23	225796_at	Info	PXK	PX domain containing serine/threonine kinase
903	0.0014202	0.086	176.07	132.62	1.33	213070_at	Info	PIK3C2A	phosphoinositide-3-kinase, class 2, alpha polypeptide	Phosphatidylinositol signaling system
904	0.0014311	0.0866	113.99	90.55	1.26	224352_s_at	Info	CFL2	cofilin 2 (muscle)	Axon guidance, Regulation of actin cytoskeleton
905	0.0014359	0.0867	2041.88	2559.25	0.8	202096_s_at	Info	TSPO	translocator protein (18kDa)	Neuroactive ligand-receptor interaction
906	0.0014386	0.0868	15.82	12.77	1.24	234946_at	Info	ENTPD6	ectonucleoside triphosphate diphosphohydrolase 6 (putative function)	Perou's- Intrinsic- Breast-Cancer-Genes, Purine metabolism, Pyrimidine metabolism
907	0.0014395	0.0868	244.87	208.21	1.18	202983_at	Info	HLTF	helicase-like transcription factor
908	0.0014408	0.0868	70.43	56.43	1.25	225818_s_at	Info	TBRG1	transforming growth factor beta regulator 1
909	0.0014438	0.0868	255.1	205.22	1.24	209970_x_at	Info	CASP1	caspase 1, apoptosis-related cysteine peptidase (interleukin 1, beta, convertase)	Caspase Cascade in Apoptosis, D4-GDI Signaling Pathway, IL 18 Signaling Pathway, Dentatorubropallidoluysian atrophy (DRPLA), Huntington\'s disease, MAPK signaling pathway, Neurodegenerative Disorders, apoptosis, immunology
910	0.0014447	0.0868	35.78	29.98	1.19	224316_at	Info	NA	NA
911	0.0014482	0.0869	20.79	15.32	1.36	222721_at	Info	NA	NA
912	0.0014518	0.087	166.11	123.54	1.34	205739_x_at	Info	ZNF107	zinc finger protein 107
913	0.0014583	0.0873	238.26	287.83	0.83	216652_s_at	Info	DR1	down-regulator of transcription 1, TBP-binding (negative cofactor 2)	transcription
914	0.0014653	0.0876	327.58	270.29	1.21	212652_s_at	Info	SNX4	sorting nexin 4
915	0.0014653	0.0876	75.55	97.59	0.77	220788_s_at	Info	NA	NA
916	0.0014692	0.0877	114.58	87.68	1.31	213304_at	Info	FAM179B	family with sequence similarity 179, member B
917	0.0014715	0.0877	101.63	131.49	0.77	222671_s_at	Info	JMJD4	jumonji domain containing 4
918	0.0014739	0.0878	26.84	21.79	1.23	244131_at	Info	HNRNPA2B1	heterogeneous nuclear ribonucleoprotein A2/B1
919	0.0014761	0.0878	34.59	27.42	1.26	235511_at	Info	NA	NA
920	0.0014794	0.0879	27.95	33.86	0.83	1556552_a_at	Info	ACSF3	acyl-CoA synthetase family member 3
921	0.0014906	0.0885	377.74	443.67	0.85	203582_s_at	Info	RAB4A	RAB4A, member RAS oncogene family	Rab GTPases Mark Targets In The Endocytotic Machinery
922	0.0014949	0.0885	7.33	8.85	0.83	1553077_at	Info	SDR9C7	short chain dehydrogenase/reductase family 9C, member 7
923	0.001496	0.0885	33.07	49.69	0.67	226550_at	Info	NA	NA
924	0.0014961	0.0885	182.76	154.62	1.18	212356_at	Info	KIAA0323	KIAA0323
925	0.0014992	0.0886	7.02	5.73	1.23	217547_x_at	Info	ZNF675	zinc finger protein 675
926	0.0015042	0.0888	18.99	24.38	0.78	229064_s_at	Info	RCAN3	RCAN family member 3
927	0.0015067	0.0889	15.11	19.44	0.78	227844_at	Info	FMNL3	formin-like 3
928	0.001509	0.0889	68.22	47.82	1.43	214438_at	Info	HLX	H2.0-like homeobox
929	0.0015135	0.0891	45.78	38.65	1.18	226603_at	Info	SAMD9L	sterile alpha motif domain containing 9-like
930	0.0015167	0.0892	170.2	135.73	1.25	225539_at	Info	ZNF295	zinc finger protein 295
931	0.0015225	0.0893	195.98	159.75	1.23	226387_at	Info	RSBN1L	round spermatid basic protein 1-like
932	0.0015226	0.0893	87.14	108.84	0.8	64408_s_at	Info	CALML4	calmodulin-like 4
933	0.0015237	0.0893	7.5	8.86	0.85	214161_at	Info	OSGIN2	oxidative stress induced growth inhibitor family member 2
934	0.0015349	0.0899	151.29	125.52	1.21	217347_at	Info	NA	NA
935	0.0015377	0.0899	466.72	379.47	1.23	212288_at	Info	FNBP1	formin binding protein 1
936	0.0015404	0.09	826.08	658.67	1.25	234339_s_at	Info	GLTSCR2	glioma tumor suppressor candidate region gene 2
937	0.0015528	0.0903	975.58	1136.22	0.86	204852_s_at	Info	PTPN7	protein tyrosine phosphatase, non-receptor type 7	T Cell Receptor Signaling Pathway, MAPK signaling pathway, cell_cycle, cell_signaling
938	0.0015542	0.0903	50.41	41.19	1.22	227509_x_at	Info	NA	NA
939	0.0015572	0.0903	424.63	357.93	1.19	218927_s_at	Info	CHST12	carbohydrate (chondroitin 4) sulfotransferase 12	Chondroitin sulfate biosynthesis, Glycan structures - biosynthesis 1, Sulfur metabolism
940	0.0015579	0.0903	112.98	88.74	1.27	227396_at	Info	PTPRJ	protein tyrosine phosphatase, receptor type, J	Adherens junction
941	0.0015584	0.0903	81.39	96.39	0.84	207131_x_at	Info	GGT1	gamma-glutamyltransferase 1	Arachidonic acid metabolism, Cyanoamino acid metabolism, Glutathione metabolism, Selenoamino acid metabolism, Taurine and hypotaurine metabolism, immunology
942	0.0015596	0.0903	33.32	43.12	0.77	221489_s_at	Info	SPRY4	sprouty homolog 4 (Drosophila)	Jak-STAT signaling pathway
943	0.001561	0.0903	36.56	27.11	1.35	244075_at	Info	NA	NA
944	0.0015613	0.0903	470.79	386.22	1.22	223024_at	Info	AP1M1	adaptor-related protein complex 1, mu 1 subunit
945	0.0015618	0.0903	107.62	89.28	1.21	217612_at	Info	TIMM50	translocase of inner mitochondrial membrane 50 homolog (S. cerevisiae)
946	0.0015654	0.0903	143.84	113.46	1.27	223257_at	Info	G2E3	G2/M-phase specific E3 ubiquitin ligase
947	0.0015662	0.0903	820.19	677.95	1.21	200028_s_at	Info	STARD7	StAR-related lipid transfer (START) domain containing 7	HG-Focus_HouseKeeping, HG-U133_Housekeeping
948	0.0015664	0.0903	982.37	1180.78	0.83	202954_at	Info	UBE2C	ubiquitin-conjugating enzyme E2C	Ubiquitin mediated proteolysis
949	0.0015667	0.0903	10.4	12.75	0.82	238744_at	Info	NA	NA
950	0.0015735	0.0905	416.33	510.32	0.82	206245_s_at	Info	IVNS1ABP	influenza virus NS1A binding protein
951	0.0015744	0.0905	34.1	42.68	0.8	238482_at	Info	KLF7	Kruppel-like factor 7 (ubiquitous)
952	0.0015806	0.0907	100.17	71.46	1.4	226040_at	Info	NA	NA
953	0.0015809	0.0907	126.51	100.6	1.26	227067_x_at	Info	NOTCH2NL	Notch homolog 2 (Drosophila) N-terminal like
954	0.001583	0.0907	221.43	168.13	1.32	209685_s_at	Info	PRKCB	protein kinase C, beta	Bioactive Peptide Induced Signaling Pathway, Fc Epsilon Receptor I Signaling in Mast Cells, Ion Channel and Phorbal Esters Signaling Pathway, T Cell Receptor Signaling Pathway, B cell receptor signaling pathway, Calcium signaling pathway, Fc epsilon RI signaling pathway, Focal adhesion, Gap junction, GnRH signaling pathway, Leukocyte transendothelial migration, Long-term depression, Long-term pot…
955	0.0015843	0.0907	37	25.08	1.47	241905_at	Info	PIK3C2A	phosphoinositide-3-kinase, class 2, alpha polypeptide	Phosphatidylinositol signaling system
956	0.0015884	0.0908	69.46	52.97	1.31	226258_at	Info	AMN1	antagonist of mitotic exit network 1 homolog (S. cerevisiae)
957	0.0015948	0.0911	159.23	127.8	1.25	228008_at	Info	NA	NA
958	0.0015954	0.0911	372.72	319.81	1.17	221507_at	Info	TNPO2	transportin 2
959	0.0016028	0.0914	527.43	403.19	1.31	206218_at	Info	MAGEB2	melanoma antigen family B, 2
960	0.0016077	0.0915	738.01	531.68	1.39	216920_s_at	Info	NA	NA
961	0.0016089	0.0915	661.74	775.68	0.85	201064_s_at	Info	PABPC4	poly(A) binding protein, cytoplasmic 4 (inducible form)
962	0.0016099	0.0915	53.34	41.36	1.29	227603_at	Info	NA	NA
963	0.0016119	0.0915	515.23	667.38	0.77	48030_i_at	Info	C5orf4	chromosome 5 open reading frame 4
964	0.0016165	0.0916	524.56	410.04	1.28	212414_s_at	Info	NA	NA
965	0.0016167	0.0916	173.61	113.12	1.53	201163_s_at	Info	IGFBP7	insulin-like growth factor binding protein 7
966	0.0016197	0.0916	362.46	309.4	1.17	201237_at	Info	CAPZA2	capping protein (actin filament) muscle Z-line, alpha 2
967	0.001621	0.0916	1347.54	1140.64	1.18	200976_s_at	Info	TAX1BP1	Tax1 (human T-cell leukemia virus type I) binding protein 1
968	0.0016221	0.0916	305.56	253.35	1.21	213365_at	Info	ERI2	exoribonuclease 2
969	0.001624	0.0916	25.98	31.11	0.83	230811_at	Info	C16orf55	chromosome 16 open reading frame 55
970	0.0016395	0.0922	632.33	538.61	1.17	202153_s_at	Info	NUP62	nucleoporin 62kDa	Mechanism of Protein Import into the Nucleus
971	0.0016408	0.0922	314.81	266.1	1.18	225862_at	Info	SLC25A26	solute carrier family 25, member 26
972	0.0016422	0.0922	442.98	378.5	1.17	221804_s_at	Info	NA	NA
973	0.0016423	0.0922	37.78	44.41	0.85	214330_at	Info	ATPAF2	ATP synthase mitochondrial F1 complex assembly factor 2
974	0.0016426	0.0922	539.64	645.48	0.84	218216_x_at	Info	ARL6IP4	ADP-ribosylation-like factor 6 interacting protein 4
975	0.0016535	0.0927	99.36	64.86	1.53	225956_at	Info	C5orf41	chromosome 5 open reading frame 41
976	0.0016567	0.0928	189.56	159.93	1.19	225509_at	Info	SAP30L	SAP30-like
977	0.0016596	0.0929	315.7	374.33	0.84	225448_at	Info	NAPG	N-ethylmaleimide-sensitive factor attachment protein, gamma	immunology
978	0.0016636	0.0929	25.14	38.35	0.66	226931_at	Info	TMTC1	transmembrane and tetratricopeptide repeat containing 1
979	0.0016639	0.0929	52.69	62.08	0.85	202572_s_at	Info	DLGAP4	discs, large (Drosophila) homolog-associated protein 4
980	0.0016717	0.0933	7.41	8.72	0.85	231738_at	Info	PCDHB7	protocadherin beta 7
981	0.0016749	0.0933	103.63	78.59	1.32	212463_at	Info	CD59	CD59 molecule, complement regulatory protein	Perou's- Intrinsic- Breast-Cancer-Genes, Complement and coagulation cascades, Hematopoietic cell lineage, angiogenesis, immunology, metastasis
982	0.0016779	0.0933	106.72	70.01	1.52	232530_at	Info	PLD1	phospholipase D1, phosphatidylcholine-specific	Metabolism of Anandamide, an Endogenous Cannabinoid, Rac 1 cell motility signaling pathway, Ras Signaling Pathway, Glycerophospholipid metabolism, GnRH signaling pathway
983	0.001678	0.0933	53.03	42.03	1.26	243829_at	Info	BRAF	v-raf murine sarcoma viral oncogene homolog B1	MAPKinase Signaling Pathway, Dorso-ventral axis formation, Focal adhesion, MAPK signaling pathway, mTOR signaling pathway, Regulation of actin cytoskeleton, cell_cycle, cell_signaling, immunology, signal_transduction, tsonc
984	0.0016811	0.0934	391.43	337.45	1.16	218614_at	Info	C12orf35	chromosome 12 open reading frame 35
985	0.0016818	0.0934	78.88	94.97	0.83	236916_at	Info	NA	NA
986	0.0016881	0.0936	776.99	903.11	0.86	218229_s_at	Info	POGK	pogo transposable element with KRAB domain
987	0.0016891	0.0936	607.21	460.41	1.32	204774_at	Info	EVI2A	ecotropic viral integration site 2A
988	0.0016913	0.0936	398.53	490.26	0.81	213892_s_at	Info	APRT	adenine phosphoribosyltransferase	Purine metabolism, immunology
989	0.0016945	0.0936	285.01	230.49	1.24	201660_at	Info	ACSL3	acyl-CoA synthetase long-chain family member 3	Adipocytokine signaling pathway, Fatty acid metabolism, PPAR signaling pathway
990	0.0016947	0.0936	20.25	13.98	1.45	204525_at	Info	PHF14	PHD finger protein 14
991	0.0016999	0.0938	153.9	113.78	1.35	230795_at	Info	NA	NA
992	0.0017043	0.0939	848.06	694.46	1.22	212593_s_at	Info	PDCD4	programmed cell death 4 (neoplastic transformation inhibitor)
993	0.0017081	0.094	191.75	159.66	1.2	235198_at	Info	OSTM1	osteopetrosis associated transmembrane protein 1
994	0.0017092	0.094	191.55	158.39	1.21	210346_s_at	Info	CLK4	CDC-like kinase 4
995	0.0017109	0.094	538.68	459.94	1.17	90610_at	Info	LRCH4	leucine-rich repeats and calponin homology (CH) domain containing 4
996	0.0017169	0.0942	89.57	60.96	1.47	202643_s_at	Info	TNFAIP3	tumor necrosis factor, alpha-induced protein 3	CD40L Signaling Pathway, NF-kB Signaling Pathway, TNFR2 Signaling Pathway
997	0.0017232	0.0945	6.04	7.12	0.85	1563933_a_at	Info	PLD5	phospholipase D family, member 5
998	0.0017255	0.0945	218.97	173.23	1.26	212642_s_at	Info	HIVEP2	human immunodeficiency virus type I enhancer binding protein 2
999	0.0017277	0.0946	16.15	11.91	1.36	213222_at	Info	PLCB1	phospholipase C, beta 1 (phosphoinositide-specific)	¿-arrestins in GPCR Desensitization, Activation of PKC through G protein coupled receptor, Aspirin Blocks Signaling Pathway Involved in Platelet Activation, Cadmium induces DNA synthesis and proliferation in macrophages, CCR3 signaling in Eosinophils, Eicosanoid Metabolism, fMLP induced chemokine gene expression in HMC-1 cells, G-Protein Signaling Through Tubby Proteins, Phospholipase C Signaling…
1000	0.0017294	0.0946	305.7	235.12	1.3	203574_at	Info	NFIL3	nuclear factor, interleukin 3 regulated	immunology
1001	0.0017323	0.0946	3392.07	2783.96	1.22	208308_s_at	Info	GPI	glucose phosphate isomerase	Perou's- Intrinsic- Breast-Cancer-Genes, Glycolysis Pathway, Glycolysis / Gluconeogenesis, Pentose phosphate pathway, Starch and sucrose metabolism
1002	0.0017365	0.0948	89.97	71.65	1.26	227746_at	Info	ELAVL1	ELAV (embryonic lethal, abnormal vision, Drosophila)-like 1 (Hu antigen R)	VEGF, Hypoxia, and Angiogenesis
1003	0.0017407	0.0948	67.15	55.65	1.21	228244_at	Info	BLOC1S3	biogenesis of lysosomal organelles complex-1, subunit 3
1004	0.0017413	0.0948	33.09	24.28	1.36	238598_s_at	Info	NA	NA
1005	0.0017425	0.0948	30.68	23.95	1.28	218847_at	Info	IGF2BP2	insulin-like growth factor 2 mRNA binding protein 2
1006	0.0017444	0.0948	783.11	928.72	0.84	201821_s_at	Info	TIMM17A	translocase of inner mitochondrial membrane 17 homolog A (yeast)
1007	0.0017452	0.0948	1644.32	1281.1	1.28	225421_at	Info	PM20D2	peptidase M20 domain containing 2
1008	0.0017485	0.0948	9.29	7.62	1.22	207236_at	Info	ZNF345	zinc finger protein 345
1009	0.0017497	0.0948	215.32	179.61	1.2	211366_x_at	Info	CASP1	caspase 1, apoptosis-related cysteine peptidase (interleukin 1, beta, convertase)	Caspase Cascade in Apoptosis, D4-GDI Signaling Pathway, IL 18 Signaling Pathway, Dentatorubropallidoluysian atrophy (DRPLA), Huntington\'s disease, MAPK signaling pathway, Neurodegenerative Disorders, apoptosis, immunology
1010	0.0017504	0.0948	166.92	123.76	1.35	237563_s_at	Info	NA	NA
1011	0.0017551	0.0949	763.4	943.16	0.81	204336_s_at	Info	RGS19	regulator of G-protein signaling 19
1012	0.0017568	0.0949	135.15	114.97	1.18	219767_s_at	Info	CRYZL1	crystallin, zeta (quinone reductase)-like 1
1013	0.0017624	0.0951	205.54	168.78	1.22	204194_at	Info	BACH1	BTB and CNC homology 1, basic leucine zipper transcription factor 1
1014	0.0017717	0.0955	141.32	210.88	0.67	212335_at	Info	GNS	glucosamine (N-acetyl)-6-sulfatase	Glycan structures - degradation, Glycosaminoglycan degradation
1015	0.0017737	0.0955	110.22	83.37	1.32	204225_at	Info	HDAC4	histone deacetylase 4	Sumoylation by RanBP2 Regulates Transcriptional Repression
1016	0.0017761	0.0955	1145.2	1321.96	0.87	218235_s_at	Info	UTP11L	UTP11-like, U3 small nucleolar ribonucleoprotein, (yeast)
1017	0.0017771	0.0955	797	677	1.18	229838_at	Info	NUCB2	nucleobindin 2
1018	0.0017812	0.0956	68.32	58.92	1.16	232340_at	Info	LOC388889	hypothetical LOC388889
1019	0.0017817	0.0956	135.48	178.69	0.76	213355_at	Info	ST3GAL6	ST3 beta-galactoside alpha-2,3-sialyltransferase 6	Glycan structures - biosynthesis 2, Glycosphingolipid biosynthesis - neo-lactoseries
1020	0.0017828	0.0956	291.43	205.97	1.41	202539_s_at	Info	HMGCR	3-hydroxy-3-methylglutaryl-Coenzyme A reductase	Biosynthesis of steroids
1021	0.0017849	0.0956	20.89	25.85	0.81	225978_at	Info	RIMKLB	ribosomal modification protein rimK-like family member B
1022	0.0018058	0.0966	2920.59	3367.65	0.87	208680_at	Info	PRDX1	peroxiredoxin 1
1023	0.0018099	0.0967	987.15	1154.34	0.86	203033_x_at	Info	FH	fumarate hydratase	Citrate cycle (TCA cycle), Reductive carboxylate cycle (CO2 fixation)
1024	0.0018115	0.0967	239.76	294.88	0.81	212211_at	Info	ANKRD17	ankyrin repeat domain 17
1025	0.0018131	0.0967	301.33	253.87	1.19	204158_s_at	Info	TCIRG1	T-cell, immune regulator 1, ATPase, H+ transporting, lysosomal V0 subunit A3	ATP synthesis, Epithelial cell signaling in Helicobacter pylori infection, Oxidative phosphorylation
1026	0.0018176	0.0967	1815.91	2091.42	0.87	201225_s_at	Info	SRRM1	serine/arginine repetitive matrix 1
1027	0.0018187	0.0967	113.97	92.46	1.23	224811_at	Info	NA	NA
1028	0.0018191	0.0967	92.25	53.77	1.72	243543_at	Info	NA	NA
1029	0.0018219	0.0967	128.91	107.6	1.2	213062_at	Info	NTAN1	N-terminal asparagine amidase	Caprolactam degradation, Nicotinate and nicotinamide metabolism, Pantothenate and CoA biosynthesis
1030	0.0018222	0.0967	159.49	127.22	1.25	219495_s_at	Info	ZNF180	zinc finger protein 180
1031	0.0018233	0.0967	72.66	48.45	1.5	1553849_at	Info	CCDC26	coiled-coil domain containing 26
1032	0.0018287	0.0969	186.59	149.62	1.25	228030_at	Info	RBM6	RNA binding motif protein 6
1033	0.0018299	0.0969	171.88	205.05	0.84	218367_x_at	Info	USP21	ubiquitin specific peptidase 21
1034	0.001835	0.097	27.88	37.25	0.75	205700_at	Info	HSD17B6	hydroxysteroid (17-beta) dehydrogenase 6 homolog (mouse)
1035	0.0018368	0.097	147.52	176.81	0.83	226389_s_at	Info	RAPGEF1	Rap guanine nucleotide exchange factor (GEF) 1	Integrin Signaling Pathway, Signaling of Hepatocyte Growth Factor Receptor, Focal adhesion, Insulin signaling pathway
1036	0.001842	0.0972	44.57	35.18	1.27	226261_at	Info	ZNRF2	zinc and ring finger 2
1037	0.001845	0.0973	101.87	83.35	1.22	214639_s_at	Info	HOXA1	homeobox A1	development
1038	0.0018514	0.0975	435.45	354.4	1.23	212927_at	Info	SMC5	structural maintenance of chromosomes 5
1039	0.0018541	0.0976	2268.82	1906.9	1.19	202428_x_at	Info	DBI	diazepam binding inhibitor (GABA receptor modulator, acyl-Coenzyme A binding protein)	PPAR signaling pathway
1040	0.0018561	0.0976	673.4	789.03	0.85	201001_s_at	Info	NA	NA
1041	0.0018605	0.0977	19.26	16.26	1.18	205917_at	Info	ZNF264	zinc finger protein 264	transcription
1042	0.0018634	0.0978	30.4	22.93	1.33	236202_at	Info	NA	NA
1043	0.001866	0.0978	92.24	110.44	0.84	201243_s_at	Info	ATP1B1	ATPase, Na+/K+ transporting, beta 1 polypeptide
1044	0.0018715	0.098	323.03	273.12	1.18	235381_at	Info	NA	NA
1045	0.0018758	0.0981	30.69	39.78	0.77	213711_at	Info	KRT81	keratin 81
1046	0.0018779	0.0981	109.93	91.92	1.2	214062_x_at	Info	NFKBIB	nuclear factor of kappa light polypeptide gene enhancer in B-cells inhibitor, beta	Hypoxia and p53 in the Cardiovascular system, Adipocytokine signaling pathway, B cell receptor signaling pathway, T cell receptor signaling pathway
1047	0.0018788	0.0981	27.8	34.01	0.82	231759_at	Info	TAL2	T-cell acute lymphocytic leukemia 2	gene_regulation, transcription
1048	0.0018859	0.0984	10.42	12.15	0.86	200879_s_at	Info	EPAS1	endothelial PAS domain protein 1
1049	0.0018889	0.0985	310.09	258.08	1.2	212672_at	Info	ATM	ataxia telangiectasia mutated	DNA_damage, DNA_replication, immunology
1050	0.0018993	0.0989	60.35	76.24	0.79	227410_at	Info	FAM43A	family with sequence similarity 43, member A
1051	0.001906	0.0991	397.45	328.05	1.21	223012_at	Info	UBXN6	UBX domain protein 6
1052	0.0019065	0.0991	253.32	288.39	0.88	34221_at	Info	HMGXB3	HMG box domain containing 3	CBL mediated ligand-induced downregulation of EGF receptors, METS affect on Macrophage Differentiation, Cytokine-cytokine receptor interaction, Hematopoietic cell lineage
1053	0.001909	0.0991	218.49	180.55	1.21	227284_at	Info	ZNF766	zinc finger protein 766
1054	0.0019136	0.0993	519.31	441.69	1.18	212119_at	Info	RHOQ	ras homolog gene family, member Q	Insulin signaling pathway
1055	0.0019174	0.0994	310.82	373.53	0.83	219553_at	Info	NME7	non-metastatic cells 7, protein expressed in (nucleoside-diphosphate kinase)	Purine metabolism, Pyrimidine metabolism
1056	0.0019199	0.0994	667.31	946.65	0.7	217728_at	Info	S100A6	S100 calcium binding protein A6
1057	0.0019335	0.1	50.28	75.03	0.67	203665_at	Info	HMOX1	heme oxygenase (decycling) 1	IL-10 Anti-inflammatory Signaling Pathway, Oxidative Stress Induced Gene Expression Via Nrf2, Porphyrin and chlorophyll metabolism
1058	0.0019363	0.1	18.46	15.31	1.21	228937_at	Info	C13orf31	chromosome 13 open reading frame 31
1059	0.0019374	0.1	116	95.37	1.22	227543_at	Info	RNASEH2C	ribonuclease H2, subunit C
1060	0.0019384	0.1	12.16	14.54	0.84	207296_at	Info	ZNF343	zinc finger protein 343
1061	0.0019494	0.1	14.52	17.99	0.81	206396_at	Info	SLC1A1	solute carrier family 1 (neuronal/epithelial high affinity glutamate transporter, system Xag), member 1
1062	0.0019544	0.101	327.34	276.74	1.18	227344_at	Info	IKZF1	IKAROS family zinc finger 1 (Ikaros)
1063	0.0019629	0.101	283.48	339.55	0.83	204332_s_at	Info	AGA	aspartylglucosaminidase	Glycan structures - degradation, N-Glycan degradation, immunology
1064	0.001965	0.101	53.35	41.52	1.28	227611_at	Info	TARSL2	threonyl-tRNA synthetase-like 2
1065	0.0019661	0.101	72.22	90.34	0.8	1570552_at	Info	C18orf50	chromosome 18 open reading frame 50
1066	0.0019768	0.101	730.97	606.02	1.21	226711_at	Info	FOXN2	forkhead box N2
1067	0.0019783	0.101	144.72	111.61	1.3	209102_s_at	Info	HBP1	HMG-box transcription factor 1
1068	0.0019812	0.101	124.54	106.94	1.16	44120_at	Info	ADCK2	aarF domain containing kinase 2
1069	0.001982	0.101	647.05	552.71	1.17	209229_s_at	Info	SAPS1	SAPS domain family, member 1
1070	0.0019824	0.101	1106.77	1383.33	0.8	212242_at	Info	TUBA4A	tubulin, alpha 4a	Gap junction
1071	0.001987	0.101	12.93	15.44	0.84	230543_at	Info	USP9X	ubiquitin specific peptidase 9, X-linked
1072	0.001991	0.101	12.91	9.52	1.36	242976_at	Info	NA	NA
1073	0.001991	0.101	176.55	147.97	1.19	242138_at	Info	DLX1	distal-less homeobox 1
1074	0.001997	0.102	32	44.06	0.73	242993_at	Info	NA	NA
1075	0.0020028	0.102	13.64	16.45	0.83	238721_at	Info	MDH1B	malate dehydrogenase 1B, NAD (soluble)
1076	0.0020042	0.102	261.98	220.74	1.19	228605_at	Info	NA	NA
1077	0.0020045	0.102	10.71	8.96	1.2	244664_at	Info	NA	NA
1078	0.0020099	0.102	441.47	364.44	1.21	224699_s_at	Info	ESYT2	extended synaptotagmin-like protein 2
1079	0.0020195	0.102	136.12	161.29	0.84	234735_s_at	Info	USP21	ubiquitin specific peptidase 21
1080	0.0020211	0.102	476.62	580.42	0.82	218488_at	Info	EIF2B3	eukaryotic translation initiation factor 2B, subunit 3 gamma, 58kDa
1081	0.0020228	0.102	1480.59	1703.21	0.87	218580_x_at	Info	AURKAIP1	aurora kinase A interacting protein 1
1082	0.0020263	0.102	188.94	234.08	0.81	226727_at	Info	CISD3	CDGSH iron sulfur domain 3
1083	0.0020303	0.102	29.06	23.71	1.23	209105_at	Info	NCOA1	nuclear receptor coactivator 1	Control of Gene Expression by Vitamin D Receptor, Mechanism of Gene Regulation by Peroxisome Proliferators via PPARa(alpha), Nuclear receptors coordinate the activities of chromatin remodeling complexes and coactivators to facilitate initiation of transcription in carcinoma cells, Role of PPAR-gamma Coactivators in Obesity and Thermogenesis
1084	0.0020308	0.102	76.62	96.16	0.8	204255_s_at	Info	VDR	vitamin D (1,25- dihydroxyvitamin D3) receptor	Control of Gene Expression by Vitamin D Receptor, Nuclear Receptors in Lipid Metabolism and Toxicity, immunology
1085	0.0020314	0.102	15.01	18.78	0.8	217513_at	Info	C17orf60	chromosome 17 open reading frame 60
1086	0.0020314	0.102	39.3	32.49	1.21	238973_s_at	Info	NA	NA
1087	0.0020392	0.103	161.57	194.95	0.83	205879_x_at	Info	RET	ret proto-oncogene	cell_cycle, cell_signaling, development, signal_transduction, tsonc
1088	0.0020402	0.103	1259.91	1062.37	1.19	201952_at	Info	ALCAM	activated leukocyte cell adhesion molecule	Cell adhesion molecules (CAMs), cell_signaling, metastasis
1089	0.0020477	0.103	17.43	14.49	1.2	228353_x_at	Info	UBASH3B	ubiquitin associated and SH3 domain containing, B
1090	0.0020512	0.103	10.07	11.94	0.84	221395_at	Info	TAS2R13	taste receptor, type 2, member 13	Taste transduction
1091	0.0020539	0.103	1075.83	1281.39	0.84	218493_at	Info	SNRNP25	small nuclear ribonucleoprotein 25kDa (U11/U12)
1092	0.0020559	0.103	131.39	106.29	1.24	220798_x_at	Info	PRG2	plasticity-related gene 2
1093	0.002066	0.103	97.56	82.74	1.18	227264_at	Info	NA	NA
1094	0.0020785	0.104	70.08	57.73	1.21	224758_at	Info	PL-5283	PL-5283 protein
1095	0.0020849	0.104	371.64	304.04	1.22	232617_at	Info	CTSS	cathepsin S	Antigen processing and presentation, immunology
1096	0.002086	0.104	31.06	39.21	0.79	226822_at	Info	STOX2	storkhead box 2
1097	0.002092	0.104	2548.12	2196.05	1.16	215380_s_at	Info	GGCT	gamma-glutamyl cyclotransferase
1098	0.0020976	0.104	50.71	36.78	1.38	239258_at	Info	NA	NA
1099	0.002099	0.104	104.13	83	1.25	222801_s_at	Info	STAG3L4	stromal antigen 3-like 4
1100	0.0021022	0.104	59.49	46.95	1.27	239412_at	Info	IRF5	interferon regulatory factor 5	gene_regulation, transcription
1101	0.0021047	0.104	277.59	241.41	1.15	203182_s_at	Info	SRPK2	SFRS protein kinase 2	cell_cycle, cell_signaling, signal_transduction
1102	0.0021053	0.104	156.23	130.82	1.19	204742_s_at	Info	PDS5B	PDS5, regulator of cohesion maintenance, homolog B (S. cerevisiae)
1103	0.0021071	0.104	7.3	8.45	0.86	230495_at	Info	LOC150568	hypothetical LOC150568
1104	0.0021121	0.105	1161.31	996.04	1.17	201046_s_at	Info	RAD23A	RAD23 homolog A (S. cerevisiae)	DNA_damage
1105	0.0021167	0.105	470.34	367.03	1.28	226452_at	Info	PDK1	pyruvate dehydrogenase kinase, isozyme 1	Fc epsilon RI signaling pathway, T cell receptor signaling pathway
1106	0.002118	0.105	145.41	119.2	1.22	222111_at	Info	NA	NA
1107	0.0021185	0.105	495.39	428.88	1.16	219097_x_at	Info	C19orf42	chromosome 19 open reading frame 42
1108	0.0021244	0.105	303.1	237.75	1.27	1558487_a_at	Info	TMED4	transmembrane emp24 protein transport domain containing 4
1109	0.0021253	0.105	72.71	57.12	1.27	242230_at	Info	ATXN1	ataxin 1
1110	0.002126	0.105	75.45	57.51	1.31	217403_s_at	Info	ZNF227	zinc finger protein 227
1111	0.0021279	0.105	1806.65	2137.45	0.85	209330_s_at	Info	HNRNPD	heterogeneous nuclear ribonucleoprotein D (AU-rich element RNA binding protein 1, 37kDa)
1112	0.0021299	0.105	104.84	87.58	1.2	228087_at	Info	CCDC126	coiled-coil domain containing 126
1113	0.0021343	0.105	230.92	290.51	0.79	227617_at	Info	TMEM201	transmembrane protein 201
1114	0.0021381	0.105	53.48	65.28	0.82	227179_at	Info	STAU2	staufen, RNA binding protein, homolog 2 (Drosophila)
1115	0.002146	0.105	390.17	306.2	1.27	212543_at	Info	AIM1	absent in melanoma 1
1116	0.0021579	0.106	100.42	82.07	1.22	1555905_a_at	Info	C3orf23	chromosome 3 open reading frame 23
1117	0.0021606	0.106	76.38	63.71	1.2	213844_at	Info	HOXA5	homeobox A5	development
1118	0.0021693	0.106	298.75	366.51	0.82	207654_x_at	Info	DR1	down-regulator of transcription 1, TBP-binding (negative cofactor 2)	transcription
1119	0.0021769	0.106	307.72	251.94	1.22	226831_at	Info	SLC25A46	solute carrier family 25, member 46
1120	0.0021773	0.106	631.7	755.11	0.84	201520_s_at	Info	GRSF1	G-rich RNA sequence binding factor 1	gene_regulation, transcription
1121	0.0021805	0.106	1008.02	1198.27	0.84	202675_at	Info	SDHB	succinate dehydrogenase complex, subunit B, iron sulfur (Ip)	Citrate cycle (TCA cycle), Oxidative phosphorylation
1122	0.0021898	0.107	88.97	67.21	1.32	223183_at	Info	AGPAT3	1-acylglycerol-3-phosphate O-acyltransferase 3	Glycerolipid metabolism, Glycerophospholipid metabolism
1123	0.0021915	0.107	199.41	167.43	1.19	225936_at	Info	EID2	EP300 interacting inhibitor of differentiation 2
1124	0.0021971	0.107	11.72	14.21	0.82	1560563_at	Info	NA	NA
1125	0.0021991	0.107	996.07	1189.97	0.84	205036_at	Info	LSM6	LSM6 homolog, U6 small nuclear RNA associated (S. cerevisiae)
1126	0.0022015	0.107	234.76	281.25	0.83	203219_s_at	Info	APRT	adenine phosphoribosyltransferase	Purine metabolism, immunology
1127	0.0022078	0.107	457.98	582.97	0.79	204118_at	Info	CD48	CD48 molecule	Natural killer cell mediated cytotoxicity, angiogenesis, cell_cycle, cell_signaling, metastasis
1128	0.0022139	0.107	68.77	89.12	0.77	227080_at	Info	ZNF697	zinc finger protein 697
1129	0.0022148	0.107	23.52	29.02	0.81	205522_at	Info	HOXD4	homeobox D4	development
1130	0.0022205	0.107	53.41	43.75	1.22	232183_at	Info	SERAC1	serine active site containing 1
1131	0.0022376	0.108	160	128.57	1.24	221564_at	Info	PRMT2	protein arginine methyltransferase 2	Aminophosphonate metabolism, Androgen and estrogen metabolism, Histidine metabolism, Nitrobenzene degradation, Selenoamino acid metabolism, Tryptophan metabolism, Tyrosine metabolism
1132	0.0022458	0.108	28.58	36.14	0.79	229367_s_at	Info	GIMAP6	GTPase, IMAP family member 6
1133	0.00225	0.109	61.29	50.97	1.2	219627_at	Info	ZNF767	zinc finger family member 767
1134	0.0022506	0.109	68.71	55.88	1.23	233461_x_at	Info	ZNF226	zinc finger protein 226
1135	0.002259	0.109	374.61	606.88	0.62	201590_x_at	Info	ANXA2	annexin A2
1136	0.0022595	0.109	514.6	596.71	0.86	227141_at	Info	TYW3	tRNA-yW synthesizing protein 3 homolog (S. cerevisiae)
1137	0.0022668	0.109	455.93	373.57	1.22	220081_x_at	Info	HSD17B7	hydroxysteroid (17-beta) dehydrogenase 7	Androgen and estrogen metabolism
1138	0.0022796	0.109	31.78	42.3	0.75	206079_at	Info	CHML	choroideremia-like (Rab escort protein 2)	immunology
1139	0.0022814	0.109	63.51	83.48	0.76	226982_at	Info	ELL2	elongation factor, RNA polymerase II, 2
1140	0.0022847	0.109	440.39	512.17	0.86	209366_x_at	Info	CYB5A	cytochrome b5 type A (microsomal)	Perou's- Intrinsic- Breast-Cancer-Genes
1141	0.0022853	0.109	58.9	50.08	1.18	222615_s_at	Info	PRKRIP1	PRKR interacting protein 1 (IL11 inducible)
1142	0.0022854	0.109	64.55	77.76	0.83	216481_at	Info	GRIP2	glutamate receptor interacting protein 2
1143	0.0022934	0.11	8.47	10.39	0.82	209992_at	Info	PFKFB2	6-phosphofructo-2-kinase/fructose-2,6-biphosphatase 2	Fructose and mannose metabolism
1144	0.0022947	0.11	82.77	64.77	1.28	209935_at	Info	ATP2C1	ATPase, Ca++ transporting, type 2C, member 1
1145	0.0023126	0.11	319.55	267.29	1.2	226206_at	Info	MAFK	v-maf musculoaponeurotic fibrosarcoma oncogene homolog K (avian)	Oxidative Stress Induced Gene Expression Via Nrf2, tsonc
1146	0.0023318	0.111	203.1	241.2	0.84	1557966_x_at	Info	MTERFD2	MTERF domain containing 2
1147	0.0023379	0.111	18.9	22.33	0.85	210761_s_at	Info	GRB7	growth factor receptor-bound protein 7	Perou's- Intrinsic- Breast-Cancer-Genes
1148	0.0023393	0.111	1198.1	997.1	1.2	212205_at	Info	H2AFV	H2A histone family, member V
1149	0.0023406	0.111	28.41	35.13	0.81	211560_s_at	Info	ALAS2	aminolevulinate, delta-, synthase 2	Hemoglobin\'s Chaperone, Glycine, serine and threonine metabolism, immunology
1150	0.0023445	0.111	484.44	578.09	0.84	239346_at	Info	NA	NA
1151	0.0023454	0.111	25.23	19.33	1.31	242157_at	Info	CHD9	chromodomain helicase DNA binding protein 9
1152	0.0023544	0.112	131.65	107.48	1.22	228916_at	Info	CWF19L2	CWF19-like 2, cell cycle control (S. pombe)
1153	0.0023553	0.112	101.78	73.35	1.39	1557014_a_at	Info	C9orf122	chromosome 9 open reading frame 122
1154	0.0023563	0.112	25.5	32.64	0.78	203395_s_at	Info	HES1	hairy and enhancer of split 1, (Drosophila)	Segmentation Clock, Maturity onset diabetes of the young, Notch signaling pathway
1155	0.0023609	0.112	25.06	18.79	1.33	235421_at	Info	MAP3K8	mitogen-activated protein kinase kinase kinase 8	MAPKinase Signaling Pathway, MAPK signaling pathway, T cell receptor signaling pathway
1156	0.0023657	0.112	505.05	421.4	1.2	1554021_a_at	Info	ZNF12	zinc finger protein 12
1157	0.0023664	0.112	322.57	511.54	0.63	213503_x_at	Info	ANXA2	annexin A2
1158	0.0023676	0.112	16.81	13.26	1.27	211596_s_at	Info	LRIG1	leucine-rich repeats and immunoglobulin-like domains 1
1159	0.0023694	0.112	42.33	32.52	1.3	222061_at	Info	CD58	CD58 molecule	IL 17 Signaling Pathway, Cell adhesion molecules (CAMs), cell_signaling, immunology, metastasis
1160	0.0023721	0.112	203.13	172.87	1.18	225483_at	Info	VPS26B	vacuolar protein sorting 26 homolog B (S. pombe)
1161	0.0023756	0.112	394.61	465.45	0.85	225788_at	Info	C6orf153	chromosome 6 open reading frame 153
1162	0.0023809	0.112	1273.67	1044.62	1.22	214173_x_at	Info	C19orf2	chromosome 19 open reading frame 2
1163	0.0023826	0.112	294.25	346.75	0.85	221746_at	Info	UBL4A	ubiquitin-like 4A
1164	0.0023846	0.112	174.49	146.6	1.19	228495_at	Info	CCDC75	coiled-coil domain containing 75
1165	0.0023849	0.112	16.7	19.65	0.85	221317_x_at	Info	PCDHB6	protocadherin beta 6
1166	0.0023937	0.112	309.52	359.06	0.86	219481_at	Info	TTC13	tetratricopeptide repeat domain 13
1167	0.0023945	0.112	101.37	84.48	1.2	206036_s_at	Info	REL	v-rel reticuloendotheliosis viral oncogene homolog (avian)	tsonc
1168	0.0024098	0.113	60.51	82.39	0.73	219594_at	Info	NINJ2	ninjurin 2
1169	0.0024122	0.113	14.04	16.08	0.87	238968_at	Info	NA	NA
1170	0.0024346	0.114	285.94	332.35	0.86	213315_x_at	Info	CXorf40A	chromosome X open reading frame 40A
1171	0.0024359	0.114	374.4	481.69	0.78	212334_at	Info	GNS	glucosamine (N-acetyl)-6-sulfatase	Glycan structures - degradation, Glycosaminoglycan degradation
1172	0.0024373	0.114	256.5	202.09	1.27	218940_at	Info	C14orf138	chromosome 14 open reading frame 138
1173	0.002443	0.114	294.62	219.27	1.34	201951_at	Info	ALCAM	activated leukocyte cell adhesion molecule	Cell adhesion molecules (CAMs), cell_signaling, metastasis
1174	0.0024488	0.114	40.05	53.15	0.75	204848_x_at	Info	NA	NA
1175	0.002468	0.115	499.25	428.45	1.17	228980_at	Info	RFFL	ring finger and FYVE-like domain containing 1
1176	0.0024749	0.115	11.65	9.24	1.26	210650_s_at	Info	PCLO	piccolo (presynaptic cytomatrix protein)	Synaptic Proteins at the Synaptic Junction
1177	0.0024749	0.115	501.25	420.92	1.19	212572_at	Info	STK38L	serine/threonine kinase 38 like
1178	0.0024798	0.115	73.56	89.36	0.82	203045_at	Info	NINJ1	ninjurin 1
1179	0.0024812	0.115	25.15	30.49	0.82	204705_x_at	Info	ALDOB	aldolase B, fructose-bisphosphate	Glycolysis Pathway, Carbon fixation, Fructose and mannose metabolism, Glycolysis / Gluconeogenesis, Pentose phosphate pathway, immunology
1180	0.0024939	0.116	202.87	165.53	1.23	234311_s_at	Info	GTPBP10	GTP-binding protein 10 (putative)
1181	0.0024956	0.116	12.64	18.78	0.67	230383_x_at	Info	NA	NA
1182	0.0024986	0.116	80.45	67.04	1.2	227089_at	Info	NA	NA
1183	0.0025011	0.116	52.61	62.51	0.84	213622_at	Info	COL9A2	collagen, type IX, alpha 2	immunology, misc
1184	0.0025015	0.116	94.31	76.35	1.24	221988_at	Info	C19orf42	chromosome 19 open reading frame 42
1185	0.0025036	0.116	110.47	90.19	1.22	219405_at	Info	TRIM68	tripartite motif-containing 68
1186	0.002511	0.116	383.69	255.28	1.5	209218_at	Info	SQLE	squalene epoxidase	Perou's- Intrinsic- Breast-Cancer-Genes, Biosynthesis of steroids, Terpenoid biosynthesis
1187	0.0025235	0.116	69.59	83.35	0.83	203733_at	Info	DEXI	Dexi homolog (mouse)
1188	0.0025256	0.116	289.57	351.6	0.82	207845_s_at	Info	ANAPC10	anaphase promoting complex subunit 10	Cell cycle, Ubiquitin mediated proteolysis
1189	0.0025262	0.116	26.69	21.91	1.22	232080_at	Info	HECW2	HECT, C2 and WW domain containing E3 ubiquitin protein ligase 2
1190	0.002533	0.116	16.09	19.73	0.82	221904_at	Info	FAM131A	family with sequence similarity 131, member A
1191	0.0025362	0.116	54.72	42.75	1.28	1555920_at	Info	CBX3	chromobox homolog 3 (HP1 gamma homolog, Drosophila)
1192	0.0025376	0.116	24.84	29.76	0.83	204073_s_at	Info	C11orf9	chromosome 11 open reading frame 9
1193	0.0025482	0.117	41.91	35.26	1.19	1556545_at	Info	NA	NA
1194	0.0025521	0.117	173.59	146.17	1.19	219531_at	Info	CEP72	centrosomal protein 72kDa
1195	0.0025566	0.117	113.67	166.28	0.68	209881_s_at	Info	NA	NA
1196	0.0025608	0.117	209.23	164.33	1.27	227636_at	Info	NA	NA
1197	0.0025611	0.117	138.71	169.05	0.82	203115_at	Info	FECH	ferrochelatase (protoporphyria)	Hemoglobin\'s Chaperone, Porphyrin and chlorophyll metabolism, immunology
1198	0.0025614	0.117	854.25	746.09	1.14	206592_s_at	Info	AP3D1	adaptor-related protein complex 3, delta 1 subunit
1199	0.0025738	0.117	1539.48	1351.7	1.14	208667_s_at	Info	ST13	suppression of tumorigenicity 13 (colon carcinoma) (Hsp70 interacting protein)
1200	0.0025782	0.117	743.39	612.61	1.21	213074_at	Info	PHIP	pleckstrin homology domain interacting protein
1201	0.0025794	0.117	375.81	320.96	1.17	212622_at	Info	TMEM41B	transmembrane protein 41B
1202	0.00258	0.117	24.3	29.82	0.81	234626_at	Info	OR51I1	olfactory receptor, family 51, subfamily I, member 1
1203	0.0025882	0.117	18.75	14.64	1.28	243031_at	Info	NA	NA
1204	0.0025886	0.117	703.06	605.82	1.16	214626_s_at	Info	GANAB	glucosidase, alpha; neutral AB	ER¿associated degradation (ERAD) Pathway, Glycan structures - biosynthesis 1, N-Glycan biosynthesis
1205	0.0025943	0.117	22.5	26.48	0.85	1552924_a_at	Info	PITPNM2	phosphatidylinositol transfer protein, membrane-associated 2
1206	0.0025943	0.117	510.28	442.25	1.15	217776_at	Info	RDH11	retinol dehydrogenase 11 (all-trans/9-cis/11-cis)	Ascorbate and aldarate metabolism, Bile acid biosynthesis, Bisphenol A degradation, Butanoate metabolism, Fructose and mannose metabolism, Galactose metabolism, Glycerophospholipid metabolism, Glycine, serine and threonine metabolism, Linoleic acid metabolism, Lysine degradation, Nucleotide sugars metabolism, Tetrachloroethene degradation
1207	0.0025954	0.117	229.99	191.02	1.2	218570_at	Info	NA	NA
1208	0.0025971	0.117	19.08	15.47	1.23	219471_at	Info	C13orf18	chromosome 13 open reading frame 18
1209	0.0025982	0.117	15.59	18.7	0.83	231624_s_at	Info	NA	NA
1210	0.0026032	0.118	303.32	251.27	1.21	225093_at	Info	UTRN	utrophin	Agrin in Postsynaptic Differentiation
1211	0.0026035	0.118	113.94	178.52	0.64	209324_s_at	Info	RGS16	regulator of G-protein signaling 16	cell_signaling, signal_transduction
1212	0.0026095	0.118	46.42	56.42	0.82	227304_at	Info	SMCR8	Smith-Magenis syndrome chromosome region, candidate 8
1213	0.002611	0.118	29.63	24.98	1.19	227492_at	Info	NA	NA
1214	0.0026134	0.118	60.14	49.18	1.22	244808_at	Info	GRAMD1A	GRAM domain containing 1A
1215	0.0026136	0.118	18.07	12.67	1.43	237560_at	Info	MRPS5	mitochondrial ribosomal protein S5
1216	0.0026204	0.118	801.51	950.4	0.84	228498_at	Info	NA	NA
1217	0.0026267	0.118	110.43	136.3	0.81	1558693_s_at	Info	C1orf85	chromosome 1 open reading frame 85
1218	0.0026478	0.119	70.76	59.32	1.19	239484_at	Info	NA	NA
1219	0.0026513	0.119	177.56	150.91	1.18	217775_s_at	Info	RDH11	retinol dehydrogenase 11 (all-trans/9-cis/11-cis)	Ascorbate and aldarate metabolism, Bile acid biosynthesis, Bisphenol A degradation, Butanoate metabolism, Fructose and mannose metabolism, Galactose metabolism, Glycerophospholipid metabolism, Glycine, serine and threonine metabolism, Linoleic acid metabolism, Lysine degradation, Nucleotide sugars metabolism, Tetrachloroethene degradation
1220	0.0026537	0.119	1073.65	930.9	1.15	202633_at	Info	TOPBP1	topoisomerase (DNA) II binding protein 1
1221	0.0026571	0.119	834.04	731.76	1.14	214150_x_at	Info	ATP6V0E1	ATPase, H+ transporting, lysosomal 9kDa, V0 subunit e1	ATP synthesis, Epithelial cell signaling in Helicobacter pylori infection, Oxidative phosphorylation
1222	0.0026617	0.119	527.79	623.12	0.85	201336_at	Info	VAMP3	vesicle-associated membrane protein 3 (cellubrevin)	SNARE interactions in vesicular transport
1223	0.0026652	0.119	9.79	7.93	1.23	240220_at	Info	NA	NA
1224	0.0026667	0.119	41.88	35.1	1.19	235054_at	Info	NUDT16	nudix (nucleoside diphosphate linked moiety X)-type motif 16
1225	0.00267	0.119	36.16	27.19	1.33	213539_at	Info	CD3D	CD3d molecule, delta (CD3-TCR complex)	Activation of Csk by cAMP-dependent Protein Kinase Inhibits Signaling through the T Cell Receptor, CTL mediated immune response against target cells , HIV Induced T Cell Apoptosis, IL 17 Signaling Pathway, IL12 and Stat4 Dependent Signaling Pathway in Th1 Development, Lck and Fyn tyrosine kinases in initiation of TCR Activation, Role of Tob in T-cell activation, T Cell Receptor and CD3 Complex, T…
1226	0.0026702	0.119	345	295.42	1.17	204215_at	Info	C7orf23	chromosome 7 open reading frame 23
1227	0.0026822	0.119	109.48	84.95	1.29	1556389_at	Info	CNPY3	canopy 3 homolog (zebrafish)
1228	0.002683	0.119	851.84	737.21	1.16	219065_s_at	Info	MEMO1	mediator of cell motility 1	immunology
1229	0.0026859	0.119	288.81	244.03	1.18	1559881_s_at	Info	ZNF12	zinc finger protein 12
1230	0.0026884	0.119	248.48	203.5	1.22	225633_at	Info	DPY19L3	dpy-19-like 3 (C. elegans)
1231	0.0026891	0.119	70.55	89.39	0.79	211373_s_at	Info	PSEN2	presenilin 2 (Alzheimer disease 4)	Alzheimer\'s disease, Neurodegenerative Disorders, Notch signaling pathway, apoptosis
1232	0.0026893	0.119	18.07	14.82	1.22	205540_s_at	Info	RRAGB	Ras-related GTP binding B
1233	0.0026929	0.119	18.01	13.03	1.38	231102_at	Info	CROT	carnitine O-octanoyltransferase
1234	0.0026937	0.119	10.14	12.02	0.84	1560856_at	Info	NA	NA
1235	0.0026951	0.119	33.51	23.52	1.42	219765_at	Info	ZNF329	zinc finger protein 329
1236	0.0027117	0.12	168.2	136.57	1.23	227627_at	Info	SGK3	serum/glucocorticoid regulated kinase family, member 3
1237	0.0027274	0.121	167.58	216.13	0.78	220083_x_at	Info	UCHL5	ubiquitin carboxyl-terminal hydrolase L5
1238	0.0027405	0.121	95.69	82.73	1.16	226405_s_at	Info	ARRDC1	arrestin domain containing 1
1239	0.0027515	0.121	26.13	36.19	0.72	229985_at	Info	BTNL9	butyrophilin-like 9
1240	0.0027583	0.122	430.22	522.75	0.82	222680_s_at	Info	DTL	denticleless homolog (Drosophila)
1241	0.0027626	0.122	171.41	139.82	1.23	223980_s_at	Info	SP110	SP110 nuclear body protein
1242	0.0027648	0.122	14.72	18.95	0.78	1552657_a_at	Info	TXNDC2	thioredoxin domain containing 2 (spermatozoa)
1243	0.0027732	0.122	532.14	459.12	1.16	218008_at	Info	C7orf42	chromosome 7 open reading frame 42
1244	0.0027801	0.122	123.58	101.72	1.21	222996_s_at	Info	CXXC5	CXXC finger 5
1245	0.002781	0.122	106.37	90.55	1.17	214202_at	Info	NA	NA
1246	0.002782	0.122	23.47	19.2	1.22	233055_at	Info	NA	NA
1247	0.00279	0.122	14.09	16.58	0.85	213486_at	Info	NA	NA
1248	0.0027947	0.122	94.39	74.21	1.27	204183_s_at	Info	ADRBK2	adrenergic, beta, receptor kinase 2	Olfactory transduction, behavior
1249	0.0027971	0.122	106.76	88.06	1.21	1559067_a_at	Info	NA	NA
1250	0.0027999	0.122	40.65	47.8	0.85	219824_at	Info	SLC13A4	solute carrier family 13 (sodium/sulfate symporters), member 4
1251	0.0028033	0.123	88.15	69.91	1.26	215068_s_at	Info	FBXL18	F-box and leucine-rich repeat protein 18
1252	0.0028068	0.123	81.58	67.01	1.22	228152_s_at	Info	DDX60L	DEAD (Asp-Glu-Ala-Asp) box polypeptide 60-like
1253	0.0028148	0.123	297.7	384.07	0.78	201350_at	Info	FLOT2	flotillin 2	Perou's- Intrinsic- Breast-Cancer-Genes, Insulin signaling pathway
1254	0.002815	0.123	807.51	706.17	1.14	209153_s_at	Info	TCF3	transcription factor 3 (E2A immunoglobulin enhancer binding factors E12/E47)	gene_regulation, immunology, transcription
1255	0.002819	0.123	233.39	280.02	0.83	210104_at	Info	MED6	mediator complex subunit 6
1256	0.0028256	0.123	41.48	31.9	1.3	213469_at	Info	PGAP1	post-GPI attachment to proteins 1	Glycosylphosphatidylinositol(GPI)-anchor biosynthesis
1257	0.0028276	0.123	88	63.96	1.38	227345_at	Info	TNFRSF10D	tumor necrosis factor receptor superfamily, member 10d, decoy with truncated death domain	Apoptosis, Cytokine-cytokine receptor interaction, Natural killer cell mediated cytotoxicity
1258	0.0028316	0.123	17.16	14.87	1.15	201372_s_at	Info	CUL3	cullin 3	Ubiquitin mediated proteolysis
1259	0.0028323	0.123	158.39	131.43	1.21	226157_at	Info	TFDP2	transcription factor Dp-2 (E2F dimerization partner 2)	cell_cycle, gene_regulation, transcription
1260	0.0028454	0.123	111.31	82.75	1.35	241775_at	Info	NA	NA
1261	0.002851	0.124	130.6	108.96	1.2	208741_at	Info	SAP18	Sin3A-associated protein, 18kDa	NA
1262	0.0028617	0.124	298.07	246.31	1.21	229460_at	Info	FAM126B	family with sequence similarity 126, member B
1263	0.0028623	0.124	56.82	48.04	1.18	224011_at	Info	NA	NA
1264	0.0028625	0.124	13.44	11.43	1.18	206695_x_at	Info	ZNF43	zinc finger protein 43
1265	0.0028625	0.124	1362.8	1159.24	1.18	226148_at	Info	ZBTB44	zinc finger and BTB domain containing 44
1266	0.0028671	0.124	124.48	148.21	0.84	226299_at	Info	PKN3	protein kinase N3
1267	0.0028708	0.124	116.29	95.34	1.22	232052_at	Info	LOC440944	hypothetical LOC440944
1268	0.002877	0.124	113.03	95.99	1.18	219613_s_at	Info	SIRT6	sirtuin (silent mating type information regulation 2 homolog) 6 (S. cerevisiae)
1269	0.0028777	0.124	175.3	208.08	0.84	208735_s_at	Info	CTDSP2	CTD (carboxy-terminal domain, RNA polymerase II, polypeptide A) small phosphatase 2
1270	0.0028826	0.124	2240.89	3465.93	0.65	201666_at	Info	TIMP1	TIMP metallopeptidase inhibitor 1	Inhibition of Matrix Metalloproteinases, angiogenesis
1271	0.0028865	0.124	286.44	246.36	1.16	201480_s_at	Info	SUPT5H	suppressor of Ty 5 homolog (S. cerevisiae)	tsonc
1272	0.0028882	0.124	327.55	381.19	0.86	223108_s_at	Info	ZCCHC17	zinc finger, CCHC domain containing 17
1273	0.0028991	0.125	154.52	178.84	0.86	219920_s_at	Info	GMPPB	GDP-mannose pyrophosphorylase B	Fructose and mannose metabolism
1274	0.0029024	0.125	114.73	146.43	0.78	226001_at	Info	KLHL5	kelch-like 5 (Drosophila)
1275	0.0029058	0.125	19.62	22.53	0.87	219516_at	Info	TRPV4	transient receptor potential cation channel, subfamily V, member 4
1276	0.0029069	0.125	1493.02	1239.94	1.2	201304_at	Info	NDUFA5	NADH dehydrogenase (ubiquinone) 1 alpha subcomplex, 5, 13kDa	Oxidative phosphorylation
1277	0.0029112	0.125	980.16	811.41	1.21	225084_at	Info	EXOC5	exocyst complex component 5
1278	0.0029141	0.125	157.41	120.2	1.31	219183_s_at	Info	CYTH4	cytohesin 4	ADP-Ribosylation Factor
1279	0.0029176	0.125	237.81	205.07	1.16	221677_s_at	Info	DONSON	downstream neighbor of SON
1280	0.0029179	0.125	76.1	60.29	1.26	238333_s_at	Info	MTG1	mitochondrial GTPase 1 homolog (S. cerevisiae)
1281	0.0029202	0.125	314.22	414.7	0.76	200628_s_at	Info	WARS	tryptophanyl-tRNA synthetase	Aminoacyl-tRNA biosynthesis, Tryptophan metabolism
1282	0.0029254	0.125	769.01	660.74	1.16	218139_s_at	Info	MUDENG	MU-2/AP1M2 domain containing, death-inducing
1283	0.0029278	0.125	101.32	78.21	1.3	228717_at	Info	NA	NA
1284	0.0029427	0.125	145	116.01	1.25	228149_at	Info	C7orf60	chromosome 7 open reading frame 60
1285	0.0029444	0.125	35.36	27.21	1.3	235369_at	Info	C14orf28	chromosome 14 open reading frame 28
1286	0.0029575	0.126	61.92	74.31	0.83	229100_s_at	Info	TIMM22	translocase of inner mitochondrial membrane 22 homolog (yeast)
1287	0.0029806	0.127	20.22	16.59	1.22	1555821_a_at	Info	AKT1S1	AKT1 substrate 1 (proline-rich)
1288	0.0029853	0.127	156.26	135.99	1.15	224931_at	Info	SLC41A3	solute carrier family 41, member 3
1289	0.0029898	0.127	24.53	29.85	0.82	219332_at	Info	MICALL2	MICAL-like 2
1290	0.0029917	0.127	1002.65	848.25	1.18	202230_s_at	Info	CHERP	calcium homeostasis endoplasmic reticulum protein
1291	0.0030009	0.127	7.4	6.51	1.14	1562677_at	Info	HMMR	hyaluronan-mediated motility receptor (RHAMM)	ECM-receptor interaction, cell_signaling, metastasis
1292	0.0030029	0.127	1940.33	2331.95	0.83	226400_at	Info	CDC42	cell division cycle 42 (GTP binding protein, 25kDa)	Agrin in Postsynaptic Differentiation, How does salmonella hijack a cell, p38 MAPK Signaling Pathway , Ras Signaling Pathway, Role of MAL in Rho-Mediated Activation of SRF, Role of PI3K subunit p85 in regulation of Actin Organization and Cell Migration, Adherens junction, Axon guidance, Epithelial cell signaling in Helicobacter pylori infection, Focal adhesion, GnRH signaling pathway, Leukocyte t…
1293	0.0030049	0.127	9.31	10.87	0.86	214775_at	Info	N4BP3	Nedd4 binding protein 3
1294	0.0030082	0.127	53.96	46.14	1.17	202751_at	Info	TFIP11	tuftelin interacting protein 11
1295	0.00301	0.127	48.66	39.34	1.24	223444_at	Info	SENP7	SUMO1/sentrin specific peptidase 7
1296	0.0030101	0.127	174.7	143.42	1.22	214298_x_at	Info	38961	septin 6
1297	0.0030139	0.127	162	130.95	1.24	220097_s_at	Info	TMEM104	transmembrane protein 104
1298	0.0030154	0.127	296.54	244.94	1.21	224974_at	Info	SUDS3	suppressor of defective silencing 3 homolog (S. cerevisiae)
1299	0.0030196	0.127	93.53	80.31	1.16	204157_s_at	Info	QSK	serine/threonine-protein kinase QSK
1300	0.0030226	0.127	65.6	75.19	0.87	226569_s_at	Info	CHTF18	CTF18, chromosome transmission fidelity factor 18 homolog (S. cerevisiae)
1301	0.0030379	0.128	655.19	563.45	1.16	218201_at	Info	NDUFB2	NADH dehydrogenase (ubiquinone) 1 beta subcomplex, 2, 8kDa	Oxidative phosphorylation
1302	0.0030385	0.128	92.82	75.66	1.23	224673_at	Info	LENG8	leukocyte receptor cluster (LRC) member 8
1303	0.0030402	0.128	358.39	275.47	1.3	225107_at	Info	HNRNPA2B1	heterogeneous nuclear ribonucleoprotein A2/B1
1304	0.0030422	0.128	466.28	334.38	1.39	209813_x_at	Info	NA	NA
1305	0.0030512	0.128	234.22	187.2	1.25	212665_at	Info	TIPARP	TCDD-inducible poly(ADP-ribose) polymerase
1306	0.0030748	0.129	10.69	13.76	0.78	39248_at	Info	AQP3	aquaporin 3 (Gill blood group)	Perou's- Intrinsic- Breast-Cancer-Genes
1307	0.0030832	0.129	97.51	81.5	1.2	232323_s_at	Info	TTC17	tetratricopeptide repeat domain 17
1308	0.0031069	0.13	90.43	119.91	0.75	204588_s_at	Info	SLC7A7	solute carrier family 7 (cationic amino acid transporter, y+ system), member 7	immunology
1309	0.0031084	0.13	78.27	60.41	1.3	213830_at	Info	TRD@	T cell receptor delta locus
1310	0.0031141	0.13	43.79	28.75	1.52	227903_x_at	Info	C19orf20	chromosome 19 open reading frame 20
1311	0.0031255	0.13	56.63	69.68	0.81	229790_at	Info	TERF2	telomeric repeat binding factor 2	immunology
1312	0.0031265	0.13	34.91	27.44	1.27	236428_at	Info	NA	NA
1313	0.0031326	0.13	62.58	72.74	0.86	242327_x_at	Info	NA	NA
1314	0.0031418	0.131	245.56	291.86	0.84	202943_s_at	Info	NAGA	N-acetylgalactosaminidase, alpha-	Glycosphingolipid biosynthesis - globoseries, immunology
1315	0.0031463	0.131	244.29	205.35	1.19	226331_at	Info	BBX	bobby sox homolog (Drosophila)
1316	0.0031608	0.131	110.6	93.64	1.18	223085_at	Info	RNF19A	ring finger protein 19A
1317	0.0031629	0.131	382.18	324.87	1.18	226430_at	Info	RELL1	RELT-like 1
1318	0.0031744	0.132	769.13	659.95	1.17	202557_at	Info	HSPA13	heat shock protein 70kDa family, member 13
1319	0.0031905	0.132	1004.08	824.72	1.22	226016_at	Info	CD47	CD47 molecule	Perou's- Intrinsic- Breast-Cancer-Genes, ECM-receptor interaction, angiogenesis, cell_signaling, immunology, metastasis
1320	0.0031946	0.132	42.53	31.06	1.37	242786_at	Info	NA	NA
1321	0.0032004	0.132	1082.24	933.78	1.16	224599_at	Info	CGGBP1	CGG triplet repeat binding protein 1
1322	0.0032022	0.132	74.85	61.54	1.22	238929_at	Info	SFRS2B	splicing factor, arginine/serine-rich 2B
1323	0.0032071	0.133	60.15	85.17	0.71	202481_at	Info	DHRS3	dehydrogenase/reductase (SDR family) member 3	1- and 2-Methylnaphthalene degradation, Benzoate degradation via CoA ligation, Bisphenol A degradation, Ethylbenzene degradation, gamma-Hexachlorocyclohexane degradation, Limonene and pinene degradation
1324	0.0032149	0.133	274.33	230.45	1.19	224682_at	Info	ANKIB1	ankyrin repeat and IBR domain containing 1
1325	0.0032178	0.133	132.69	168.92	0.79	218700_s_at	Info	RAB7L1	RAB7, member RAS oncogene family-like 1	tsonc
1326	0.0032247	0.133	479.2	402.56	1.19	222415_at	Info	MLL3	myeloid/lymphoid or mixed-lineage leukemia 3	Lysine degradation
1327	0.0032405	0.134	16.88	19.06	0.89	1568974_at	Info	NHEG1	neuroblastoma highly expressed 1
1328	0.0032446	0.134	118.05	96.62	1.22	236539_at	Info	PTPN22	protein tyrosine phosphatase, non-receptor type 22 (lymphoid)
1329	0.0032511	0.134	350.2	299.9	1.17	224452_s_at	Info	C7orf70	chromosome 7 open reading frame 70
1330	0.0032537	0.134	374.62	317.13	1.18	212032_s_at	Info	PTOV1	prostate tumor overexpressed 1
1331	0.0032579	0.134	11.81	13.9	0.85	210324_at	Info	C8G	complement component 8, gamma polypeptide	Complement and coagulation cascades, immunology
1332	0.0032641	0.134	119.61	155.49	0.77	226120_at	Info	TTC8	tetratricopeptide repeat domain 8
1333	0.0032695	0.134	216.13	165.25	1.31	226334_s_at	Info	AHSA2	AHA1, activator of heat shock 90kDa protein ATPase homolog 2 (yeast)
1334	0.0032705	0.134	540.08	437.49	1.23	202803_s_at	Info	ITGB2	integrin, beta 2 (complement component 3 receptor 3 and 4 subunit)	Adhesion and Diapedesis of Granulocytes, Adhesion and Diapedesis of Lymphocytes, Adhesion Molecules on Lymphocyte, B Lymphocyte Cell Surface Molecules, Cells and Molecules involved in local acute inflammatory response, CTL mediated immune response against target cells , Monocyte and its Surface Molecules, Neutrophil and Its Surface Molecules, T Cytotoxic Cell Surface Molecules, T Helper Cell Surf…
1335	0.0032722	0.134	448.62	374.81	1.2	221963_x_at	Info	NA	NA
1336	0.003273	0.134	143.55	170.11	0.84	235387_at	Info	GSTCD	glutathione S-transferase, C-terminal domain containing
1337	0.0032797	0.134	21.63	26.56	0.81	230992_at	Info	BTNL9	butyrophilin-like 9
1338	0.0032849	0.134	14.48	17.06	0.85	241134_at	Info	NA	NA
1339	0.0032854	0.134	606.57	712.43	0.85	1553709_a_at	Info	PRPF38A	PRP38 pre-mRNA processing factor 38 (yeast) domain containing A
1340	0.0032908	0.134	73.94	51.86	1.43	241954_at	Info	FDFT1	farnesyl-diphosphate farnesyltransferase 1	Biosynthesis of steroids, Terpenoid biosynthesis
1341	0.0032921	0.134	54.35	43.7	1.24	210424_s_at	Info	NA	NA
1342	0.003294	0.134	196.23	232.79	0.84	226093_at	Info	DCP1B	DCP1 decapping enzyme homolog B (S. cerevisiae)
1343	0.0032954	0.134	264.79	203.97	1.3	205349_at	Info	GNA15	guanine nucleotide binding protein (G protein), alpha 15 (Gq class)	fMLP induced chemokine gene expression in HMC-1 cells, Calcium signaling pathway
1344	0.0033013	0.134	112.14	84.64	1.32	234995_at	Info	CCDC52	coiled-coil domain containing 52
1345	0.0033105	0.135	30.39	24	1.27	236555_at	Info	LOC643749	hypothetical LOC643749
1346	0.0033146	0.135	217.92	258.31	0.84	203333_at	Info	KIFAP3	kinesin-associated protein 3
1347	0.0033281	0.135	529.11	623.43	0.85	224716_at	Info	SLC35B2	solute carrier family 35, member B2
1348	0.0033396	0.135	9.84	11.53	0.85	223816_at	Info	SLC46A2	solute carrier family 46, member 2
1349	0.0033401	0.135	89.06	111.51	0.8	211797_s_at	Info	NFYC	nuclear transcription factor Y, gamma	Overview of telomerase RNA component gene hTerc Transcriptional Regulation, Antigen processing and presentation
1350	0.0033606	0.136	230.52	174.47	1.32	203765_at	Info	GCA	grancalcin, EF-hand calcium binding protein
1351	0.003361	0.136	129.32	109.42	1.18	214448_x_at	Info	NFKBIB	nuclear factor of kappa light polypeptide gene enhancer in B-cells inhibitor, beta	Hypoxia and p53 in the Cardiovascular system, Adipocytokine signaling pathway, B cell receptor signaling pathway, T cell receptor signaling pathway
1352	0.0033619	0.136	13.99	16.73	0.84	228184_at	Info	DISP1	dispatched homolog 1 (Drosophila)
1353	0.0033672	0.136	13.61	16.44	0.83	229380_at	Info	NA	NA
1354	0.0033712	0.136	25.7	20.07	1.28	206011_at	Info	CASP1	caspase 1, apoptosis-related cysteine peptidase (interleukin 1, beta, convertase)	Caspase Cascade in Apoptosis, D4-GDI Signaling Pathway, IL 18 Signaling Pathway, Dentatorubropallidoluysian atrophy (DRPLA), Huntington\'s disease, MAPK signaling pathway, Neurodegenerative Disorders, apoptosis, immunology
1355	0.0033714	0.136	175.35	215.89	0.81	204659_s_at	Info	GFER	growth factor, augmenter of liver regeneration
1356	0.0033746	0.136	15.07	18.52	0.81	220273_at	Info	IL17B	interleukin 17B	Cytokine-cytokine receptor interaction
1357	0.0033767	0.136	10.22	12.09	0.85	230252_at	Info	LPAR5	lysophosphatidic acid receptor 5
1358	0.0033773	0.136	45.8	61.35	0.75	1554509_a_at	Info	FAM188A	family with sequence similarity 188, member A
1359	0.0033775	0.136	498.54	409.64	1.22	235529_x_at	Info	NA	NA
1360	0.0033832	0.136	238.97	201.31	1.19	218972_at	Info	TTC17	tetratricopeptide repeat domain 17
1361	0.0033889	0.136	251.97	212.27	1.19	212397_at	Info	RDX	radixin	Regulation of actin cytoskeleton
1362	0.0033935	0.136	73.04	53.03	1.38	235014_at	Info	LOC147727	hypothetical LOC147727
1363	0.0033961	0.136	107.47	84.46	1.27	219439_at	Info	C1GALT1	core 1 synthase, glycoprotein-N-acetylgalactosamine 3-beta-galactosyltransferase, 1	Glycan structures - biosynthesis 1, O-Glycan biosynthesis
1364	0.0033967	0.136	115.81	98.4	1.18	227098_at	Info	DUSP18	dual specificity phosphatase 18
1365	0.0034	0.136	10.08	12.08	0.83	211355_x_at	Info	LEPR	leptin receptor	Reversal of Insulin Resistance by Leptin, Adipocytokine signaling pathway, Cytokine-cytokine receptor interaction, Jak-STAT signaling pathway, Neuroactive ligand-receptor interaction, immunology
1366	0.0034021	0.136	64.42	78.79	0.82	231953_at	Info	BPTF	bromodomain PHD finger transcription factor
1367	0.0034082	0.136	40.75	34.44	1.18	1569974_x_at	Info	41518	septin 13
1368	0.003409	0.136	20.99	25.57	0.82	220808_at	Info	THEG	Theg homolog (mouse)
1369	0.0034164	0.136	26.79	22.65	1.18	229370_at	Info	NA	NA
1370	0.0034216	0.137	6.06	7.06	0.86	1568646_x_at	Info	ZNF208	zinc finger protein 208
1371	0.0034229	0.137	61.64	50.57	1.22	224882_at	Info	ACSS1	acyl-CoA synthetase short-chain family member 1	Glycolysis / Gluconeogenesis, Propanoate metabolism, Pyruvate metabolism, Reductive carboxylate cycle (CO2 fixation)
1372	0.0034329	0.137	23.76	36.23	0.66	205159_at	Info	CSF2RB	colony stimulating factor 2 receptor, beta, low-affinity (granulocyte-macrophage)	IL 3 signaling pathway, Apoptosis, Cytokine-cytokine receptor interaction, Jak-STAT signaling pathway, immunology
1373	0.0034379	0.137	323.33	268.22	1.21	201133_s_at	Info	PJA2	praja ring finger 2
1374	0.003444	0.137	2395.51	2081.1	1.15	201441_at	Info	COX6B1	cytochrome c oxidase subunit Vib polypeptide 1 (ubiquitous)	Oxidative phosphorylation
1375	0.0034498	0.137	16.38	13.21	1.24	1558447_at	Info	LOC100128439	hypothetical protein LOC100128439
1376	0.0034545	0.137	191.22	155.66	1.23	231840_x_at	Info	LYRM7	Lyrm7 homolog (mouse)
1377	0.0034571	0.137	266.6	229.25	1.16	224687_at	Info	ANKIB1	ankyrin repeat and IBR domain containing 1
1378	0.0034582	0.137	149.72	126.5	1.18	208094_s_at	Info	CCDC130	coiled-coil domain containing 130
1379	0.0034599	0.137	394.9	268.69	1.47	236685_at	Info	NA	NA
1380	0.0034694	0.137	6.7	7.95	0.84	211753_s_at	Info	RLN1	relaxin 1	Neuroactive ligand-receptor interaction
1381	0.0034915	0.138	62.89	53.68	1.17	222572_at	Info	PDP1	pyruvate dehyrogenase phosphatase catalytic subunit 1
1382	0.0034917	0.138	12.56	15.08	0.83	1552665_at	Info	LOC84989	hypothetical LOC84989
1383	0.0035027	0.138	37.05	28.8	1.29	236330_at	Info	NA	NA
1384	0.0035109	0.139	18.1	22.9	0.79	1556309_s_at	Info	NA	NA
1385	0.0035116	0.139	63.14	50.71	1.25	212195_at	Info	IL6ST	interleukin 6 signal transducer (gp130, oncostatin M receptor)	IL 6 signaling pathway, Role of ERBB2 in Signal Transduction and Oncology, Cytokine-cytokine receptor interaction, Jak-STAT signaling pathway, immunology
1386	0.0035117	0.139	22.63	27.21	0.83	238397_at	Info	NA	NA
1387	0.0035211	0.139	265.1	223.73	1.18	225790_at	Info	MSRB3	methionine sulfoxide reductase B3
1388	0.0035322	0.139	109.2	87.48	1.25	212936_at	Info	FAM172A	family with sequence similarity 172, member A
1389	0.0035323	0.139	35.34	28.59	1.24	232427_at	Info	ZNF224	zinc finger protein 224
1390	0.003544	0.139	10.71	8.78	1.22	244749_at	Info	NA	NA
1391	0.0035529	0.14	543.64	432.92	1.26	212984_at	Info	ATF2	activating transcription factor 2	ALK in cardiac myocytes, Angiotensin II mediated activation of JNK Pathway via Pyk2 dependent signaling, MAPKinase Signaling Pathway, p38 MAPK Signaling Pathway , The 4-1BB-dependent immune response, The information-processing pathway at the IFN-beta enhancer, MAPK signaling pathway
1392	0.0035536	0.14	53.06	67.54	0.79	201468_s_at	Info	NQO1	NAD(P)H dehydrogenase, quinone 1	Perou's- Intrinsic- Breast-Cancer-Genes, Hypoxia and p53 in the Cardiovascular system, Biosynthesis of steroids
1393	0.0035561	0.14	861.43	749.07	1.15	209323_at	Info	PRKRIR	protein-kinase, interferon-inducible double stranded RNA dependent inhibitor, repressor of (P58 repressor)
1394	0.0035593	0.14	115.66	97.66	1.18	211979_at	Info	GPR107	G protein-coupled receptor 107
1395	0.003563	0.14	197.57	163.5	1.21	222691_at	Info	SLC35B3	solute carrier family 35, member B3
1396	0.0035656	0.14	289.35	250.01	1.16	229410_at	Info	SLC35E1	solute carrier family 35, member E1
1397	0.0035663	0.14	12.61	9.87	1.28	235675_at	Info	DHFRL1	dihydrofolate reductase-like 1
1398	0.0035677	0.14	67.04	50.99	1.31	230766_at	Info	NA	NA
1399	0.0035697	0.14	270.47	202.97	1.33	242691_at	Info	NA	NA
1400	0.0035746	0.14	44.95	37.17	1.21	218849_s_at	Info	PPP1R13L	protein phosphatase 1, regulatory (inhibitor) subunit 13 like
1401	0.003589	0.14	46.86	39.91	1.17	205165_at	Info	CELSR3	cadherin, EGF LAG seven-pass G-type receptor 3 (flamingo homolog, Drosophila)
1402	0.0035922	0.14	35.9	44.45	0.81	232422_at	Info	A2LD1	AIG2-like domain 1
1403	0.0035934	0.14	104.57	90.69	1.15	226362_at	Info	NA	NA
1404	0.0035992	0.14	443.26	510.73	0.87	215088_s_at	Info	NA	NA
1405	0.0036018	0.14	16.49	13.49	1.22	231285_at	Info	STT3B	STT3, subunit of the oligosaccharyltransferase complex, homolog B (S. cerevisiae)	Fructose and mannose metabolism, Glycan structures - biosynthesis 2, Glycerolipid metabolism
1406	0.0036043	0.14	8.5	9.95	0.85	225299_at	Info	MYO5B	myosin VB	Perou's- Intrinsic- Breast-Cancer-Genes
1407	0.0036073	0.14	931.26	1160.57	0.8	225898_at	Info	WDR54	WD repeat domain 54
1408	0.0036321	0.141	7.93	6.76	1.17	242236_at	Info	NA	NA
1409	0.0036478	0.142	5.99	6.86	0.87	237664_at	Info	NA	NA
1410	0.0036646	0.142	310.25	357.22	0.87	212961_x_at	Info	CXorf40B	chromosome X open reading frame 40B
1411	0.0036718	0.142	318.42	275.89	1.15	204449_at	Info	PDCL	phosducin-like
1412	0.0036806	0.143	8.68	7.14	1.22	210656_at	Info	EED	embryonic ectoderm development	The PRC2 Complex Sets Long-term Gene Silencing Through Modification of Histone Tails, development
1413	0.0036863	0.143	2681.91	2309.6	1.16	224617_at	Info	ROD1	ROD1 regulator of differentiation 1 (S. pombe)
1414	0.0036881	0.143	670.12	565.47	1.19	210951_x_at	Info	RAB27A	RAB27A, member RAS oncogene family	Rab GTPases Mark Targets In The Endocytotic Machinery, tsonc
1415	0.0036882	0.143	7.1	8.17	0.87	208339_at	Info	NA	NA
1416	0.0037021	0.143	34.3	24.4	1.41	228813_at	Info	HDAC4	histone deacetylase 4	Sumoylation by RanBP2 Regulates Transcriptional Repression
1417	0.0037027	0.143	191.83	155.3	1.24	209412_at	Info	TRAPPC10	trafficking protein particle complex 10
1418	0.0037089	0.143	81.88	106.51	0.77	211696_x_at	Info	HBB	hemoglobin, beta	Hemoglobin\'s Chaperone, immunology, misc
1419	0.0037089	0.143	73.53	62.33	1.18	238574_at	Info	MCART1	mitochondrial carrier triple repeat 1
1420	0.0037108	0.143	176.88	207.81	0.85	226017_at	Info	CMTM7	CKLF-like MARVEL transmembrane domain containing 7
1421	0.0037129	0.143	785.59	917.8	0.86	201612_at	Info	ALDH9A1	aldehyde dehydrogenase 9 family, member A1	Arginine and proline metabolism, Ascorbate and aldarate metabolism, beta-Alanine metabolism, Bile acid biosynthesis, Butanoate metabolism, Fatty acid metabolism, Glycerolipid metabolism, Glycolysis / Gluconeogenesis, Histidine metabolism, Limonene and pinene degradation, Lysine degradation, Propanoate metabolism, Pyruvate metabolism, Tryptophan metabolism, Valine, leucine and isoleucine degradati…
1422	0.0037148	0.143	23.42	28.83	0.81	211468_s_at	Info	RECQL5	RecQ protein-like 5
1423	0.0037251	0.143	10.05	8.11	1.24	214409_at	Info	RFPL3S	RFPL3 antisense RNA (non-protein coding)
1424	0.0037298	0.143	201.12	177.69	1.13	222099_s_at	Info	LSM14A	LSM14A, SCD6 homolog A (S. cerevisiae)
1425	0.0037318	0.143	513.78	410.29	1.25	213016_at	Info	BBX	bobby sox homolog (Drosophila)
1426	0.0037349	0.143	152.65	128.38	1.19	214780_s_at	Info	MYO9B	myosin IXB	immunology
1427	0.0037375	0.143	13.1	11.35	1.15	236290_at	Info	DOK6	docking protein 6
1428	0.0037489	0.144	35.9	31.1	1.15	242807_at	Info	FSD1L	fibronectin type III and SPRY domain containing 1-like
1429	0.0037579	0.144	113.49	92.01	1.23	233085_s_at	Info	OBFC2A	oligonucleotide/oligosaccharide-binding fold containing 2A
1430	0.003759	0.144	10.63	12.47	0.85	205591_at	Info	OLFM1	olfactomedin 1
1431	0.0037596	0.144	73.58	62.24	1.18	242451_x_at	Info	RPS19	ribosomal protein S19	Ribosome
1432	0.0037651	0.144	75.97	58.5	1.3	1554472_a_at	Info	PHF20L1	PHD finger protein 20-like 1
1433	0.0037662	0.144	289.41	237.15	1.22	226512_at	Info	ZMYM2	zinc finger, MYM-type 2
1434	0.0037703	0.144	383.32	315.21	1.22	225256_at	Info	NA	NA
1435	0.0037744	0.144	195.91	131.38	1.49	231735_s_at	Info	MALAT1	metastasis associated lung adenocarcinoma transcript 1 (non-protein coding)
1436	0.0037831	0.144	48.3	34.23	1.41	235581_at	Info	NA	NA
1437	0.0037848	0.144	270.77	226.49	1.2	208012_x_at	Info	SP110	SP110 nuclear body protein
1438	0.0037934	0.144	237	181.66	1.3	217901_at	Info	DSG2	desmoglein 2	Cell Communication
1439	0.0037934	0.144	281.33	335.58	0.84	208934_s_at	Info	LGALS8	lectin, galactoside-binding, soluble, 8
1440	0.0037953	0.144	13.36	10.55	1.27	1555448_at	Info	MUDENG	MU-2/AP1M2 domain containing, death-inducing
1441	0.0037967	0.144	189.27	235.07	0.81	202806_at	Info	DBN1	drebrin 1
1442	0.0038005	0.144	14.22	11.74	1.21	232233_at	Info	SLC22A16	solute carrier family 22 (organic cation/carnitine transporter), member 16
1443	0.0038028	0.144	503.39	437.35	1.15	202265_at	Info	BMI1	BMI1 polycomb ring finger oncogene	Perou's- Intrinsic- Breast-Cancer-Genes, The PRC2 Complex Sets Long-term Gene Silencing Through Modification of Histone Tails, immunology, tsonc
1444	0.0038084	0.144	983.62	1159.41	0.85	222417_s_at	Info	SNX5	sorting nexin 5
1445	0.0038357	0.145	13.15	10.9	1.21	1569354_at	Info	NSUN6	NOL1/NOP2/Sun domain family, member 6
1446	0.0038394	0.145	1251.99	1082.11	1.16	224892_at	Info	PLDN	pallidin homolog (mouse)
1447	0.0038396	0.145	120.55	95.5	1.26	205231_s_at	Info	EPM2A	epilepsy, progressive myoclonus type 2A, Lafora disease (laforin)
1448	0.0038472	0.145	108.05	93.06	1.16	230479_at	Info	NA	NA
1449	0.0038488	0.145	21.99	26.65	0.83	218747_s_at	Info	TAPBPL	TAP binding protein-like
1450	0.0038576	0.145	110.78	148.51	0.75	231963_at	Info	NA	NA
1451	0.0038649	0.146	16.28	18.54	0.88	226424_at	Info	CAPS	calcyphosine
1452	0.0038697	0.146	267.92	323.32	0.83	218021_at	Info	NA	NA
1453	0.0038749	0.146	101.89	84.76	1.2	235513_at	Info	NA	NA
1454	0.0038766	0.146	14.48	12.01	1.21	1559050_at	Info	HCG27	HLA complex group 27
1455	0.0038793	0.146	215.98	182.05	1.19	226039_at	Info	MGAT4A	mannosyl (alpha-1,3-)-glycoprotein beta-1,4-N-acetylglucosaminyltransferase, isozyme A	Glycan structures - biosynthesis 1, N-Glycan biosynthesis
1456	0.0038815	0.146	15.31	18.07	0.85	229977_at	Info	RTDR1	rhabdoid tumor deletion region gene 1
1457	0.0038928	0.146	31.32	25.73	1.22	244398_x_at	Info	ZNF684	zinc finger protein 684
1458	0.0038975	0.146	84.68	105.2	0.8	223405_at	Info	NPL	N-acetylneuraminate pyruvate lyase (dihydrodipicolinate synthase)
1459	0.0039005	0.146	15.97	19.11	0.84	241504_at	Info	NA	NA
1460	0.0039066	0.146	46.3	61.63	0.75	242288_s_at	Info	EMILIN2	elastin microfibril interfacer 2
1461	0.0039066	0.146	56.51	46.44	1.22	236192_at	Info	HOOK3	hook homolog 3 (Drosophila)
1462	0.0039094	0.146	5528.79	6338.35	0.87	209026_x_at	Info	TUBB	tubulin, beta	Gap junction, immunology
1463	0.0039123	0.146	141.83	163.57	0.87	211289_x_at	Info	NA	NA
1464	0.0039166	0.146	434.27	518.79	0.84	223649_s_at	Info	SLC25A39	solute carrier family 25, member 39
1465	0.003926	0.147	93.64	77.27	1.21	223492_s_at	Info	LRRFIP1	leucine rich repeat (in FLII) interacting protein 1
1466	0.0039335	0.147	12.64	10.04	1.26	232230_at	Info	C10orf75	chromosome 10 open reading frame 75
1467	0.0039398	0.147	20.59	24.52	0.84	212570_at	Info	ENDOD1	endonuclease domain containing 1
1468	0.0039586	0.147	4616.92	5603.3	0.82	201721_s_at	Info	LAPTM5	lysosomal protein transmembrane 5
1469	0.0039729	0.148	184.56	292.93	0.63	211005_at	Info	NA	NA
1470	0.0039739	0.148	57.41	40.46	1.42	231964_at	Info	NA	NA
1471	0.0039777	0.148	21.49	26.65	0.81	209948_at	Info	KCNMB1	potassium large conductance calcium-activated channel, subfamily M, beta member 1
1472	0.0039803	0.148	414.61	354.29	1.17	1553974_at	Info	C22orf39	chromosome 22 open reading frame 39
1473	0.0039842	0.148	115.11	203.73	0.57	204661_at	Info	CD52	CD52 molecule
1474	0.0039941	0.148	183.14	129.23	1.42	242140_at	Info	NA	NA
1475	0.0039964	0.148	106.33	79.48	1.34	235749_at	Info	UGGT2	UDP-glucose glycoprotein glucosyltransferase 2
1476	0.003998	0.148	1376.53	1057.2	1.3	206851_at	Info	RNASE3	ribonuclease, RNase A family, 3 (eosinophil cationic protein)
1477	0.0040045	0.148	13.61	11.2	1.22	242927_at	Info	DCLRE1C	DNA cross-link repair 1C (PSO2 homolog, S. cerevisiae)
1478	0.0040058	0.148	301.66	369.29	0.82	219634_at	Info	CHST11	carbohydrate (chondroitin 4) sulfotransferase 11	Chondroitin sulfate biosynthesis, Glycan structures - biosynthesis 1, Sulfur metabolism
1479	0.0040167	0.148	2741.86	2362.22	1.16	200728_at	Info	ACTR2	ARP2 actin-related protein 2 homolog (yeast)
1480	0.0040211	0.148	1735.32	2022.74	0.86	218336_at	Info	PFDN2	prefoldin subunit 2
1481	0.0040221	0.148	109.51	130.22	0.84	208130_s_at	Info	TBXAS1	thromboxane A synthase 1 (platelet)	Aspirin Blocks Signaling Pathway Involved in Platelet Activation, Eicosanoid Metabolism, Arachidonic acid metabolism, immunology
1482	0.0040287	0.148	111.2	129.72	0.86	215329_s_at	Info	NA	NA
1483	0.0040306	0.148	34.23	39.54	0.87	204129_at	Info	BCL9	B-cell CLL/lymphoma 9
1484	0.0040325	0.148	162.77	131.8	1.23	231863_at	Info	ING3	inhibitor of growth family, member 3
1485	0.0040326	0.148	96.35	80.83	1.19	200688_at	Info	SF3B3	splicing factor 3b, subunit 3, 130kDa
1486	0.0040352	0.148	40.81	31.36	1.3	201836_s_at	Info	SUPT7L	suppressor of Ty 7 (S. cerevisiae)-like
1487	0.004046	0.149	126.24	105.76	1.19	229665_at	Info	CSTF3	cleavage stimulation factor, 3' pre-RNA, subunit 3, 77kDa	Polyadenylation of mRNA, gene_regulation, transcription
1488	0.0040507	0.149	7.38	8.94	0.83	237549_at	Info	NA	NA
1489	0.004052	0.149	81.65	66.46	1.23	216705_s_at	Info	ADA	adenosine deaminase	Purine metabolism, gene_regulation, immunology, transcription
1490	0.0040584	0.149	112.63	93.88	1.2	214152_at	Info	CCPG1	cell cycle progression 1
1491	0.0040591	0.149	1281.8	1536.64	0.83	223156_at	Info	MRPS23	mitochondrial ribosomal protein S23
1492	0.00406	0.149	30.14	37.91	0.8	228790_at	Info	FAM110B	family with sequence similarity 110, member B
1493	0.0040636	0.149	8.28	9.46	0.87	226492_at	Info	SEMA6D	sema domain, transmembrane domain (TM), and cytoplasmic domain, (semaphorin) 6D	Axon guidance
1494	0.0040671	0.149	477.34	397.78	1.2	203422_at	Info	POLD1	polymerase (DNA directed), delta 1, catalytic subunit 125kDa	DNA polymerase, Purine metabolism, Pyrimidine metabolism, cell_cycle, DNA_replication
1495	0.0040679	0.149	16.17	13.46	1.2	233242_at	Info	WDR73	WD repeat domain 73
1496	0.0040716	0.149	76.58	61.5	1.25	226641_at	Info	NA	NA
1497	0.0040741	0.149	318.13	269.74	1.18	226922_at	Info	RANBP2	RAN binding protein 2	Cycling of Ran in nucleocytoplasmic transport, Mechanism of Protein Import into the Nucleus, Sumoylation by RanBP2 Regulates Transcriptional Repression, gene_regulation, transcription
1498	0.0040751	0.149	249.13	207.14	1.2	228959_at	Info	NA	NA
1499	0.0040903	0.149	47.22	39.21	1.2	1568592_at	Info	TRIM69	tripartite motif-containing 69
1500	0.0040917	0.149	8.65	10.07	0.86	235310_at	Info	GCET2	germinal center expressed transcript 2
1501	0.0041066	0.15	68.1	85.29	0.8	204018_x_at	Info	NA	NA
1502	0.0041098	0.15	764.79	913.62	0.84	202296_s_at	Info	RER1	RER1 retention in endoplasmic reticulum 1 homolog (S. cerevisiae)
1503	0.0041154	0.15	14.26	16.73	0.85	240804_at	Info	NA	NA
1504	0.0041241	0.15	31.5	20.98	1.5	213109_at	Info	TNIK	TRAF2 and NCK interacting kinase
1505	0.0041255	0.15	12.15	14.12	0.86	1568894_at	Info	NA	NA
1506	0.0041263	0.15	593.93	484.9	1.22	202122_s_at	Info	PLIN3	perilipin 3
1507	0.004129	0.15	22.07	18.74	1.18	229489_at	Info	NA	NA
1508	0.0041321	0.15	287.28	340.03	0.84	213379_at	Info	COQ2	coenzyme Q2 homolog, prenyltransferase (yeast)	Ubiquinone biosynthesis
1509	0.0041421	0.15	200.6	157.46	1.27	213546_at	Info	DKFZP586I1420	hypothetical protein DKFZp586I1420
1510	0.0041478	0.15	24.56	19.85	1.24	215209_at	Info	SEC24D	SEC24 family, member D (S. cerevisiae)
1511	0.0041497	0.15	59.81	70.26	0.85	1552330_at	Info	MGC16385	hypothetical protein MGC16385
1512	0.0041524	0.15	8.28	10.16	0.81	205030_at	Info	FABP7	fatty acid binding protein 7, brain	Perou's- Intrinsic- Breast-Cancer-Genes, PPAR signaling pathway
1513	0.0041542	0.15	131.29	87.51	1.5	205099_s_at	Info	CCR1	chemokine (C-C motif) receptor 1	Selective expression of chemokine receptors during T-cell polarization, Cytokine-cytokine receptor interaction, immunology
1514	0.0041655	0.15	113.62	93.07	1.22	227432_s_at	Info	NA	NA
1515	0.0041729	0.15	87.23	75.32	1.16	213394_at	Info	MAPKBP1	mitogen-activated protein kinase binding protein 1
1516	0.0041763	0.15	15.21	12.4	1.23	235893_at	Info	NA	NA
1517	0.0041776	0.15	80.22	100.43	0.8	221752_at	Info	SSH1	slingshot homolog 1 (Drosophila)	Regulation of actin cytoskeleton
1518	0.0041794	0.15	13.47	18.03	0.75	213664_at	Info	SLC1A1	solute carrier family 1 (neuronal/epithelial high affinity glutamate transporter, system Xag), member 1
1519	0.0041794	0.15	159.97	137.59	1.16	218094_s_at	Info	NA	NA
1520	0.0041834	0.15	127.08	105.58	1.2	231874_at	Info	FAM126B	family with sequence similarity 126, member B
1521	0.0041975	0.151	4995.85	4259.59	1.17	213603_s_at	Info	RAC2	ras-related C3 botulinum toxin substrate 2 (rho family, small GTP binding protein Rac2)	Adherens junction, Axon guidance, B cell receptor signaling pathway, Colorectal cancer, Fc epsilon RI signaling pathway, Focal adhesion, Leukocyte transendothelial migration, MAPK signaling pathway, Natural killer cell mediated cytotoxicity, Regulation of actin cytoskeleton, VEGF signaling pathway, Wnt signaling pathway, immunology
1522	0.0042005	0.151	220.41	187.06	1.18	223382_s_at	Info	ZNRF1	zinc and ring finger 1
1523	0.0042037	0.151	348.11	291.66	1.19	227539_at	Info	GNA13	guanine nucleotide binding protein (G protein), alpha 13	PKC-catalyzed phosphorylation of inhibitory phosphoprotein of myosin phosphatase, Thrombin signaling and protease-activated receptors, Long-term depression, Regulation of actin cytoskeleton
1524	0.0042155	0.151	5760.87	6568.17	0.88	211714_x_at	Info	TUBB	tubulin, beta	Gap junction, immunology
1525	0.0042193	0.151	10.59	9.31	1.14	205150_s_at	Info	KIAA0644	KIAA0644 gene product
1526	0.0042425	0.152	85.16	109.24	0.78	213515_x_at	Info	NA	NA
1527	0.0042427	0.152	286.58	232.1	1.23	228963_at	Info	RSBN1L	round spermatid basic protein 1-like
1528	0.004248	0.152	342.33	398.99	0.86	200621_at	Info	CSRP1	cysteine and glycine-rich protein 1	immunology
1529	0.004252	0.152	11.32	13.11	0.86	1566537_at	Info	NA	NA
1530	0.0042555	0.152	11.31	13.8	0.82	219026_s_at	Info	RASAL2	RAS protein activator like 2
1531	0.0042619	0.152	40.66	52.69	0.77	221210_s_at	Info	NPL	N-acetylneuraminate pyruvate lyase (dihydrodipicolinate synthase)
1532	0.004265	0.152	456.01	395.06	1.15	202757_at	Info	COBRA1	cofactor of BRCA1
1533	0.0042701	0.152	1041.05	911.88	1.14	212131_at	Info	LSM14A	LSM14A, SCD6 homolog A (S. cerevisiae)
1534	0.0042736	0.152	106.68	127.41	0.84	218853_s_at	Info	MOSPD1	motile sperm domain containing 1
1535	0.0042807	0.152	212.25	248.36	0.85	218494_s_at	Info	SLC2A4RG	SLC2A4 regulator
1536	0.0042961	0.153	106.81	86.74	1.23	214791_at	Info	SP140L	SP140 nuclear body protein-like
1537	0.0043212	0.154	31.76	25.9	1.23	239081_at	Info	NA	NA
1538	0.0043237	0.154	390.74	457.25	0.85	203261_at	Info	DCTN6	dynactin 6
1539	0.0043257	0.154	18.4	14.94	1.23	229423_at	Info	NA	NA
1540	0.0043364	0.154	127.03	106.72	1.19	219822_at	Info	MTRF1	mitochondrial translational release factor 1
1541	0.0043429	0.154	250.13	212.82	1.18	218996_at	Info	TFPT	TCF3 (E2A) fusion partner (in childhood Leukemia)
1542	0.0043471	0.154	17.95	22.25	0.81	1558770_a_at	Info	PIK3R6	phosphoinositide-3-kinase, regulatory subunit 6
1543	0.0043516	0.154	156.85	183.89	0.85	213951_s_at	Info	PSMC3IP	PSMC3 interacting protein
1544	0.0043576	0.154	6.37	7.6	0.84	1554301_at	Info	LOC645591	hypothetical protein LOC645591
1545	0.0043727	0.155	1899.34	1656.23	1.15	201697_s_at	Info	DNMT1	DNA (cytosine-5-)-methyltransferase 1	Methionine metabolism, DNA_adducts, DNA_damage
1546	0.0043759	0.155	15.72	12.8	1.23	205511_at	Info	FLJ10038	hypothetical protein FLJ10038
1547	0.0043854	0.155	12.74	16.2	0.79	209160_at	Info	AKR1C3	aldo-keto reductase family 1, member C3 (3-alpha hydroxysteroid dehydrogenase, type II)	Arachidonic acid metabolism, Metabolism of xenobiotics by cytochrome P450
1548	0.0043917	0.155	20.11	16.88	1.19	210934_at	Info	BLK	B lymphoid tyrosine kinase	NA, cell_cycle, cell_signaling, immunology, signal_transduction
1549	0.0044019	0.155	124.86	104.86	1.19	218569_s_at	Info	KBTBD4	kelch repeat and BTB (POZ) domain containing 4
1550	0.0044033	0.155	130.01	168.68	0.77	230391_at	Info	NA	NA
1551	0.0044057	0.155	205.87	156.49	1.32	214785_at	Info	VPS13A	vacuolar protein sorting 13 homolog A (S. cerevisiae)
1552	0.0044107	0.155	143.6	117.8	1.22	1568594_s_at	Info	TRIM52	tripartite motif-containing 52
1553	0.0044171	0.155	10.45	8.67	1.21	243788_at	Info	NA	NA
1554	0.0044207	0.155	842.87	727.63	1.16	226032_at	Info	CASP2	caspase 2, apoptosis-related cysteine peptidase	Caspase Cascade in Apoptosis, HIV-I Nef: negative effector of Fas and TNF, TNF/Stress Related Signaling, TNFR1 Signaling Pathway, MAPK signaling pathway, apoptosis, immunology
1555	0.0044212	0.155	15.67	19.94	0.79	236372_at	Info	NA	NA
1556	0.0044398	0.156	89.25	64.45	1.38	244043_at	Info	TFDP2	transcription factor Dp-2 (E2F dimerization partner 2)	cell_cycle, gene_regulation, transcription
1557	0.004448	0.156	20.57	24.3	0.85	227591_at	Info	NA	NA
1558	0.00445	0.156	7.17	8.51	0.84	234556_at	Info	NA	NA
1559	0.0044682	0.157	190.25	238.89	0.8	200697_at	Info	HK1	hexokinase 1	Perou's- Intrinsic- Breast-Cancer-Genes, Glycolysis Pathway, Aminosugars metabolism, Fructose and mannose metabolism, Galactose metabolism, Glycolysis / Gluconeogenesis, Starch and sucrose metabolism, Streptomycin biosynthesis, immunology, metabolism
1560	0.0044742	0.157	10.28	13.06	0.79	220858_at	Info	SORBS2	sorbin and SH3 domain containing 2
1561	0.0044847	0.157	74.75	60.28	1.24	235226_at	Info	CDC2L6	cell division cycle 2-like 6 (CDK8-like)
1562	0.0044935	0.157	13.77	16.23	0.85	1566602_at	Info	RPUSD3	RNA pseudouridylate synthase domain containing 3
1563	0.0045042	0.158	58.7	45.68	1.28	207722_s_at	Info	BTBD2	BTB (POZ) domain containing 2
1564	0.0045108	0.158	587.5	670.55	0.88	218291_at	Info	ROBLD3	roadblock domain containing 3
1565	0.0045173	0.158	124.73	103.85	1.2	207871_s_at	Info	ST7	suppression of tumorigenicity 7
1566	0.0045213	0.158	952.77	805.71	1.18	226529_at	Info	TMEM106B	transmembrane protein 106B
1567	0.0045236	0.158	24.72	30.31	0.82	202873_at	Info	ATP6V1C1	ATPase, H+ transporting, lysosomal 42kDa, V1 subunit C1	ATP synthesis, Epithelial cell signaling in Helicobacter pylori infection, Oxidative phosphorylation
1568	0.0045337	0.158	7.17	8.13	0.88	1561778_at	Info	NA	NA
1569	0.004541	0.158	6.75	7.84	0.86	1560604_at	Info	NA	NA
1570	0.0045417	0.158	40.15	30.89	1.3	222344_at	Info	NA	NA
1571	0.0045441	0.158	571.73	491.15	1.16	201146_at	Info	NFE2L2	nuclear factor (erythroid-derived 2)-like 2	Oxidative Stress Induced Gene Expression Via Nrf2, Prion Pathway, Prion disease, immunology
1572	0.0045465	0.158	60.97	49	1.24	1554335_at	Info	CYTH4	cytohesin 4	ADP-Ribosylation Factor
1573	0.0045551	0.158	389.45	333.26	1.17	211168_s_at	Info	UPF1	UPF1 regulator of nonsense transcripts homolog (yeast)
1574	0.0045594	0.158	19.45	23.44	0.83	229748_x_at	Info	LOC100132288	hypothetical protein LOC100132288
1575	0.0045715	0.159	31.98	39.23	0.82	221552_at	Info	ABHD6	abhydrolase domain containing 6
1576	0.004584	0.159	271.99	230.86	1.18	227878_s_at	Info	ALKBH7	alkB, alkylation repair homolog 7 (E. coli)
1577	0.0045895	0.159	389.33	325.34	1.2	224791_at	Info	ASAP1	ArfGAP with SH3 domain, ankyrin repeat and PH domain 1	ADP-Ribosylation Factor
1578	0.0045963	0.159	237.93	275.59	0.86	220731_s_at	Info	NECAP2	NECAP endocytosis associated 2
1579	0.0046056	0.159	6072.67	6918.65	0.88	202589_at	Info	TYMS	thymidylate synthetase	One carbon pool by folate, Pyrimidine metabolism, metabolism, pharmacology
1580	0.0046107	0.16	206.42	174.25	1.18	212399_s_at	Info	VGLL4	vestigial like 4 (Drosophila)
1581	0.0046524	0.161	27.1	31.4	0.86	220093_at	Info	ANTXR1	anthrax toxin receptor 1
1582	0.0046603	0.161	10.93	8.96	1.22	237481_at	Info	ACAD10	acyl-Coenzyme A dehydrogenase family, member 10	beta-Alanine metabolism, Fatty acid metabolism, Propanoate metabolism, Valine, leucine and isoleucine degradation
1583	0.0046661	0.161	59	46.19	1.28	242826_at	Info	NA	NA
1584	0.004673	0.161	11.58	9.42	1.23	235304_at	Info	NA	NA
1585	0.004676	0.161	294.18	239.27	1.23	218236_s_at	Info	PRKD3	protein kinase D3
1586	0.0046863	0.162	63.48	50.82	1.25	228615_at	Info	LOC286161	hypothetical protein LOC286161
1587	0.0046902	0.162	198.79	163.34	1.22	204349_at	Info	MED7	mediator complex subunit 7
1588	0.0046964	0.162	9.96	11.41	0.87	241717_at	Info	LOC285281	hypothetical protein LOC285281
1589	0.0047033	0.162	193.75	155.08	1.25	203836_s_at	Info	MAP3K5	mitogen-activated protein kinase kinase kinase 5	HIV-I Nef: negative effector of Fas and TNF, Keratinocyte Differentiation, MAPKinase Signaling Pathway, p38 MAPK Signaling Pathway , The 4-1BB-dependent immune response, MAPK signaling pathway
1590	0.0047127	0.162	63.18	47.95	1.32	223722_at	Info	DNAJC12	DnaJ (Hsp40) homolog, subfamily C, member 12
1591	0.0047164	0.162	822.95	924.27	0.89	223671_x_at	Info	DPH5	DPH5 homolog (S. cerevisiae)
1592	0.0047273	0.162	172.36	141.64	1.22	227687_at	Info	HYLS1	hydrolethalus syndrome 1
1593	0.0047428	0.163	86.01	73.94	1.16	203759_at	Info	ST3GAL4	ST3 beta-galactoside alpha-2,3-sialyltransferase 4	Glycan structures - biosynthesis 1, Glycan structures - biosynthesis 2, Glycosphingolipid biosynthesis - lactoseries, Keratan sulfate biosynthesis
1594	0.0047485	0.163	42.86	35.79	1.2	1552947_x_at	Info	ZNF114	zinc finger protein 114
1595	0.0047611	0.163	546.65	636.55	0.86	201509_at	Info	IDH3B	isocitrate dehydrogenase 3 (NAD+) beta	Citrate cycle (TCA cycle)
1596	0.0047779	0.164	38.61	30.26	1.28	227835_at	Info	NA	NA
1597	0.0047787	0.164	996.44	861.8	1.16	217969_at	Info	C11orf2	chromosome 11 open reading frame 2
1598	0.0047891	0.164	498.27	430.04	1.16	213301_x_at	Info	TRIM24	tripartite motif-containing 24
1599	0.0047906	0.164	355.43	425.78	0.83	226009_at	Info	RP11-529I10.4	deleted in a mouse model of primary ciliary dyskinesia
1600	0.0047912	0.164	368.02	420.65	0.87	225075_at	Info	PDRG1	p53 and DNA-damage regulated 1
1601	0.0047922	0.164	85.9	69.78	1.23	219390_at	Info	FKBP14	FK506 binding protein 14, 22 kDa
1602	0.0047944	0.164	276.7	337.04	0.82	202583_s_at	Info	RANBP9	RAN binding protein 9
1603	0.004795	0.164	16.47	13.74	1.2	244041_at	Info	STX6	syntaxin 6	SNARE interactions in vesicular transport
1604	0.0047968	0.164	85.86	113.22	0.76	208712_at	Info	CCND1	cyclin D1	Perou's- Intrinsic- Breast-Cancer-Genes, BTG family proteins and cell cycle regulation, CARM1 and Regulation of the Estrogen Receptor, Cell Cycle: G1/S Check Point , Cyclins and Cell Cycle Regulation, Inactivation of Gsk3 by AKT causes accumulation of b-catenin in Alveolar Macrophages, Influence of Ras and Rho proteins on G1 to S Transition, p53 Signaling Pathway, WNT Signaling Pathway, Cell cycl…
1605	0.004812	0.164	131.03	114.61	1.14	203080_s_at	Info	BAZ2B	bromodomain adjacent to zinc finger domain, 2B
1606	0.0048165	0.164	24.66	21.13	1.17	235825_at	Info	NA	NA
1607	0.004838	0.165	387.94	328.7	1.18	209514_s_at	Info	RAB27A	RAB27A, member RAS oncogene family	Rab GTPases Mark Targets In The Endocytotic Machinery, tsonc
1608	0.0048428	0.165	10.18	11.82	0.86	228636_at	Info	BHLHE22	basic helix-loop-helix family, member e22
1609	0.0048515	0.165	270.43	226.82	1.19	208442_s_at	Info	ATM	ataxia telangiectasia mutated	DNA_damage, DNA_replication, immunology
1610	0.0048535	0.165	19.01	22.59	0.84	208327_at	Info	CYP2A13	cytochrome P450, family 2, subfamily A, polypeptide 13
1611	0.0048541	0.165	124.23	106.24	1.17	232221_x_at	Info	RSBN1L	round spermatid basic protein 1-like
1612	0.0048546	0.165	141.86	118.26	1.2	230777_s_at	Info	PRDM15	PR domain containing 15
1613	0.0048566	0.165	81.46	62.18	1.31	226636_at	Info	PLD1	phospholipase D1, phosphatidylcholine-specific	Metabolism of Anandamide, an Endogenous Cannabinoid, Rac 1 cell motility signaling pathway, Ras Signaling Pathway, Glycerophospholipid metabolism, GnRH signaling pathway
1614	0.0048566	0.165	105.88	87.13	1.22	228389_at	Info	NA	NA
1615	0.0048592	0.165	902.76	1047.4	0.86	228019_s_at	Info	MRPS18C	mitochondrial ribosomal protein S18C
1616	0.0048637	0.165	307.37	214.69	1.43	229307_at	Info	ANKRD28	ankyrin repeat domain 28
1617	0.0048782	0.165	8.77	9.96	0.88	1568665_at	Info	RNF103	ring finger protein 103
1618	0.0048815	0.165	175.03	210.62	0.83	219282_s_at	Info	TRPV2	transient receptor potential cation channel, subfamily V, member 2
1619	0.0048874	0.165	77.95	58.58	1.33	240655_at	Info	NA	NA
1620	0.0048907	0.165	11.18	12.93	0.86	214886_s_at	Info	N4BP2L1	NEDD4 binding protein 2-like 1
1621	0.0048915	0.165	9.04	11.13	0.81	203767_s_at	Info	STS	steroid sulfatase (microsomal), isozyme S	Androgen and estrogen metabolism
1622	0.0048947	0.165	360.74	568.52	0.63	210427_x_at	Info	ANXA2	annexin A2
1623	0.0048992	0.165	10.52	13.35	0.79	204597_x_at	Info	STC1	stanniocalcin 1
1624	0.0049179	0.166	1390.53	1212.97	1.15	217946_s_at	Info	SAE1	SUMO1 activating enzyme subunit 1	Basic Mechanisms of SUMOylation, ER¿associated degradation (ERAD) Pathway, SUMOylation as a mechanism to modulate CtBP-dependent gene responses
1625	0.0049207	0.166	106.12	91.09	1.16	203655_at	Info	XRCC1	X-ray repair complementing defective repair in Chinese hamster cells 1	DNA_damage, DNA_replication, immunology
1626	0.0049325	0.166	66.08	84.93	0.78	225142_at	Info	JHDM1D	jumonji C domain containing histone demethylase 1 homolog D (S. cerevisiae)
1627	0.0049389	0.166	167.91	134.2	1.25	208369_s_at	Info	GCDH	glutaryl-Coenzyme A dehydrogenase	Benzoate degradation via CoA ligation, Fatty acid metabolism, Lysine degradation, Tryptophan metabolism, immunology
1628	0.0049511	0.166	13.65	11.91	1.15	237519_at	Info	NA	NA
1629	0.0049757	0.167	2045.07	2381.12	0.86	202882_x_at	Info	NOL7	nucleolar protein 7, 27kDa
1630	0.0049868	0.167	380.22	440.69	0.86	213454_at	Info	NA	NA
1631	0.0049926	0.167	94.29	115.53	0.82	224469_s_at	Info	INF2	inverted formin, FH2 and WH2 domain containing
1632	0.0050031	0.168	830.37	681.95	1.22	223190_s_at	Info	MLL5	myeloid/lymphoid or mixed-lineage leukemia 5 (trithorax homolog, Drosophila)
1633	0.0050058	0.168	20.33	24.68	0.82	220953_s_at	Info	MTMR12	myotubularin related protein 12
1634	0.0050102	0.168	1266.86	1010.67	1.25	225431_x_at	Info	PM20D2	peptidase M20 domain containing 2
1635	0.0050264	0.168	32.37	25.81	1.25	216206_x_at	Info	MAP2K7	mitogen-activated protein kinase kinase 7	Fc Epsilon Receptor I Signaling in Mast Cells, HIV-I Nef: negative effector of Fas and TNF, Keratinocyte Differentiation, MAPKinase Signaling Pathway, Fc epsilon RI signaling pathway, GnRH signaling pathway, MAPK signaling pathway
1636	0.0050541	0.169	106.77	138.21	0.77	228824_s_at	Info	PTGR1	prostaglandin reductase 1
1637	0.0050543	0.169	284.62	237.91	1.2	227301_at	Info	NA	NA
1638	0.0050564	0.169	103.18	86.81	1.19	230100_x_at	Info	PAK1	p21 protein (Cdc42/Rac)-activated kinase 1	Agrin in Postsynaptic Differentiation, Angiotensin II mediated activation of JNK Pathway via Pyk2 dependent signaling, FAS signaling pathway ( CD95 ), fMLP induced chemokine gene expression in HMC-1 cells, Influence of Ras and Rho proteins on G1 to S Transition, Links between Pyk2 and Map Kinases, MAPKinase Signaling Pathway, Rac 1 cell motility signaling pathway, Ras-Independent pathway in NK ce…
1639	0.0050666	0.169	377.96	330.14	1.14	213811_x_at	Info	TCF3	transcription factor 3 (E2A immunoglobulin enhancer binding factors E12/E47)	gene_regulation, immunology, transcription
1640	0.0050877	0.17	10.6	8.93	1.19	243294_at	Info	ZNF780B	zinc finger protein 780B
1641	0.005095	0.17	40.68	29.68	1.37	221973_at	Info	NA	NA
1642	0.005098	0.17	138.94	113.92	1.22	226793_at	Info	LOC283267	hypothetical LOC283267
1643	0.005105	0.17	15.58	18.22	0.86	1561135_at	Info	NA	NA
1644	0.005108	0.17	194.28	168.22	1.15	235647_at	Info	AP4S1	adaptor-related protein complex 4, sigma 1 subunit
1645	0.0051227	0.17	83.97	66.89	1.26	226119_at	Info	PCMTD1	protein-L-isoaspartate (D-aspartate) O-methyltransferase domain containing 1
1646	0.0051246	0.17	21.57	17.91	1.2	238617_at	Info	NA	NA
1647	0.0051334	0.17	23.04	27.02	0.85	216658_at	Info	NA	NA
1648	0.0051339	0.17	7.29	9.52	0.77	201280_s_at	Info	DAB2	disabled homolog 2, mitogen-responsive phosphoprotein (Drosophila)
1649	0.0051471	0.171	26.43	21.02	1.26	239682_at	Info	NA	NA
1650	0.0051609	0.171	179.59	152.31	1.18	222273_at	Info	PAPOLG	poly(A) polymerase gamma
1651	0.0051664	0.171	140.65	108.81	1.29	225178_at	Info	TTC14	tetratricopeptide repeat domain 14
1652	0.0051672	0.171	35.21	58.85	0.6	210773_s_at	Info	FPR2	formyl peptide receptor 2	Neuroactive ligand-receptor interaction
1653	0.005184	0.171	1143.35	979.03	1.17	226006_at	Info	NA	NA
1654	0.0051924	0.172	5.32	6.09	0.87	238778_at	Info	MPP7	membrane protein, palmitoylated 7 (MAGUK p55 subfamily member 7)
1655	0.0051976	0.172	8.61	10.61	0.81	234618_at	Info	NA	NA
1656	0.0051991	0.172	419.91	363.36	1.16	212640_at	Info	PTPLB	protein tyrosine phosphatase-like (proline instead of catalytic arginine), member b
1657	0.0052026	0.172	79.18	99.96	0.79	217991_x_at	Info	SSBP3	single stranded DNA binding protein 3
1658	0.0052028	0.172	33.2	26.11	1.27	235220_at	Info	NA	NA
1659	0.0052138	0.172	494.18	417.53	1.18	242521_at	Info	NA	NA
1660	0.005216	0.172	226.75	193.83	1.17	222028_at	Info	ZNF45	zinc finger protein 45	transcription
1661	0.005217	0.172	20.07	31.47	0.64	210147_at	Info	ART3	ADP-ribosyltransferase 3
1662	0.0052178	0.172	259.14	221.71	1.17	227107_at	Info	NA	NA
1663	0.0052298	0.172	369.44	441.35	0.84	212440_at	Info	SNRNP27	small nuclear ribonucleoprotein 27kDa (U4/U6.U5)
1664	0.0052305	0.172	60.76	49.2	1.23	214012_at	Info	ERAP1	endoplasmic reticulum aminopeptidase 1
1665	0.005235	0.172	65.86	52.52	1.25	227854_at	Info	NA	NA
1666	0.0052497	0.172	190.85	152.45	1.25	221335_x_at	Info	C19orf61	chromosome 19 open reading frame 61
1667	0.0052535	0.172	48.27	66.28	0.73	203940_s_at	Info	VASH1	vasohibin 1
1668	0.0052627	0.173	126.11	164	0.77	1558508_a_at	Info	C1orf53	chromosome 1 open reading frame 53
1669	0.0052718	0.173	27.83	21.19	1.31	214472_at	Info	NA	NA
1670	0.0052785	0.173	36.45	44.54	0.82	239657_x_at	Info	FOXO6	forkhead box O6
1671	0.0052823	0.173	13.53	10.59	1.28	239467_at	Info	NA	NA
1672	0.0052849	0.173	277.05	352.45	0.79	1552690_a_at	Info	CACNA2D4	calcium channel, voltage-dependent, alpha 2/delta subunit 4	MAPK signaling pathway
1673	0.0052881	0.173	19.48	16.46	1.18	242818_x_at	Info	NA	NA
1674	0.0052893	0.173	338.76	383.16	0.88	212031_at	Info	RBM25	RNA binding motif protein 25
1675	0.0053072	0.173	9.73	8.39	1.16	243162_at	Info	NA	NA
1676	0.0053203	0.174	167.88	127.33	1.32	216983_s_at	Info	ZNF224	zinc finger protein 224
1677	0.0053283	0.174	17.73	14.9	1.19	238944_at	Info	ZNF404	zinc finger protein 404
1678	0.0053302	0.174	1854.42	1606.59	1.15	228690_s_at	Info	NDUFA11	NADH dehydrogenase (ubiquinone) 1 alpha subcomplex, 11, 14.7kDa	Oxidative phosphorylation
1679	0.0053336	0.174	288.67	367.09	0.79	203967_at	Info	CDC6	cell division cycle 6 homolog (S. cerevisiae)	CDK Regulation of DNA Replication, Cell cycle
1680	0.0053479	0.174	474.81	405.57	1.17	207831_x_at	Info	DHPS	deoxyhypusine synthase
1681	0.0053523	0.174	725.84	637.34	1.14	202217_at	Info	C21orf33	chromosome 21 open reading frame 33
1682	0.0053528	0.174	240.98	209.42	1.15	224464_s_at	Info	NUDT22	nudix (nucleoside diphosphate linked moiety X)-type motif 22
1683	0.0053621	0.174	499.99	438.91	1.14	220964_s_at	Info	RAB1B	RAB1B, member RAS oncogene family
1684	0.0053646	0.174	66.78	54.27	1.23	226977_at	Info	C5orf53	chromosome 5 open reading frame 53
1685	0.0053691	0.174	141.43	119.62	1.18	215093_at	Info	NSDHL	NAD(P) dependent steroid dehydrogenase-like
1686	0.0053814	0.175	128.11	150.57	0.85	227672_at	Info	C8orf73	chromosome 8 open reading frame 73
1687	0.0053972	0.175	191.98	163.27	1.18	228446_at	Info	KIAA2026	KIAA2026
1688	0.0053983	0.175	158.32	131.9	1.2	201418_s_at	Info	SOX4	SRY (sex determining region Y)-box 4	gene_regulation, immunology, transcription
1689	0.0054084	0.175	155.88	135.99	1.15	222807_at	Info	C11orf30	chromosome 11 open reading frame 30
1690	0.0054155	0.175	37.68	32.77	1.15	1569316_at	Info	NA	NA
1691	0.0054188	0.175	65.04	79.02	0.82	222470_s_at	Info	UQCC	ubiquinol-cytochrome c reductase complex chaperone
1692	0.0054246	0.175	93.94	120.97	0.78	212419_at	Info	ZCCHC24	zinc finger, CCHC domain containing 24
1693	0.0054255	0.175	50.71	40.53	1.25	229464_at	Info	MYEF2	myelin expression factor 2
1694	0.0054347	0.175	8.67	9.91	0.87	1563018_at	Info	TBX5	T-box 5	development
1695	0.0054403	0.175	17.32	21.31	0.81	204476_s_at	Info	PC	pyruvate carboxylase	Shuttle for transfer of acetyl groups from mitochondria to the cytosol, Alanine and aspartate metabolism, Citrate cycle (TCA cycle), Pyruvate metabolism
1696	0.0054525	0.176	8.14	9.26	0.88	1566916_at	Info	HPYR1	Helicobacter pylori responsive 1 (non-protein coding)
1697	0.0054698	0.176	172.32	139.85	1.23	229886_at	Info	C5orf34	chromosome 5 open reading frame 34
1698	0.0054719	0.176	53.3	63.2	0.84	227100_at	Info	B3GALTL	beta 1,3-galactosyltransferase-like
1699	0.005473	0.176	727.08	562.03	1.29	208661_s_at	Info	TTC3	tetratricopeptide repeat domain 3
1700	0.0054897	0.177	666.6	775.57	0.86	201948_at	Info	GNL2	guanine nucleotide binding protein-like 2 (nucleolar)
1701	0.0054942	0.177	130.66	112.93	1.16	227313_at	Info	CNPY4	canopy 4 homolog (zebrafish)
1702	0.0054975	0.177	49.52	63.28	0.78	231169_at	Info	NA	NA
1703	0.0055094	0.177	257.03	180.51	1.42	243296_at	Info	NAMPT	nicotinamide phosphoribosyltransferase	Nicotinate and nicotinamide metabolism
1704	0.0055102	0.177	98.87	81.22	1.22	202730_s_at	Info	PDCD4	programmed cell death 4 (neoplastic transformation inhibitor)
1705	0.0055135	0.177	57.68	48.55	1.19	229123_at	Info	NA	NA
1706	0.0055151	0.177	284.91	231.84	1.23	1552263_at	Info	MAPK1	mitogen-activated protein kinase 1	Agrin in Postsynaptic Differentiation, Angiotensin II mediated activation of JNK Pathway via Pyk2 dependent signaling, Aspirin Blocks Signaling Pathway Involved in Platelet Activation, Bioactive Peptide Induced Signaling Pathway, Cadmium induces DNA synthesis and proliferation in macrophages, CCR3 signaling in Eosinophils, Ceramide Signaling Pathway, CXCR4 Signaling Pathway, Erk and PI-3 Kinase A…
1707	0.0055246	0.177	444.37	390.5	1.14	200076_s_at	Info	C19orf50	chromosome 19 open reading frame 50	HG-Focus_HouseKeeping, HG-U133_Housekeeping
1708	0.0055257	0.177	47.77	38.86	1.23	210314_x_at	Info	TNFSF13	tumor necrosis factor (ligand) superfamily, member 13
1709	0.0055373	0.177	56.08	47.11	1.19	236794_at	Info	NA	NA
1710	0.0055374	0.177	92.78	79.6	1.17	1554316_at	Info	PGLS	6-phosphogluconolactonase	Pentose phosphate pathway
1711	0.0055532	0.177	275.16	323.28	0.85	202193_at	Info	LIMK2	LIM domain kinase 2	Axon guidance, Regulation of actin cytoskeleton, cell_cycle, cell_signaling, signal_transduction
1712	0.0055634	0.178	16.49	13.99	1.18	232259_s_at	Info	LOC100009676	hypothetical LOC100009676
1713	0.0055644	0.178	374.93	323.99	1.16	204391_x_at	Info	TRIM24	tripartite motif-containing 24
1714	0.0055776	0.178	47.99	38.55	1.24	228442_at	Info	NA	NA
1715	0.0055879	0.178	329.96	267.45	1.23	222414_at	Info	MLL3	myeloid/lymphoid or mixed-lineage leukemia 3	Lysine degradation
1716	0.0055909	0.178	1020.6	880.92	1.16	200871_s_at	Info	PSAP	prosaposin	immunology
1717	0.0055938	0.178	252.97	288.15	0.88	219588_s_at	Info	NCAPG2	non-SMC condensin II complex, subunit G2
1718	0.0056059	0.178	301.92	249.88	1.21	226669_at	Info	USP42	ubiquitin specific peptidase 42
1719	0.0056072	0.178	25.68	21.98	1.17	1556144_at	Info	DHX30	DEAH (Asp-Glu-Ala-His) box polypeptide 30
1720	0.0056072	0.178	442.54	387.15	1.14	227085_at	Info	H2AFV	H2A histone family, member V
1721	0.0056086	0.178	38.5	45.59	0.84	241633_x_at	Info	NA	NA
1722	0.0056091	0.178	164.45	142.08	1.16	230871_at	Info	DHX30	DEAH (Asp-Glu-Ala-His) box polypeptide 30
1723	0.0056144	0.178	161.36	140.47	1.15	229126_at	Info	TMEM19	transmembrane protein 19
1724	0.0056257	0.178	487.29	421.2	1.16	218387_s_at	Info	PGLS	6-phosphogluconolactonase	Pentose phosphate pathway
1725	0.0056287	0.178	16.34	21.85	0.75	236717_at	Info	FAM179A	family with sequence similarity 179, member A
1726	0.0056469	0.179	184.48	220.42	0.84	202897_at	Info	SIRPA	signal-regulatory protein alpha
1727	0.0056541	0.179	34.66	59.68	0.58	203423_at	Info	RBP1	retinol binding protein 1, cellular
1728	0.0056597	0.179	87.72	70.55	1.24	229869_at	Info	NA	NA
1729	0.0056625	0.179	216.13	188.01	1.15	229587_at	Info	UBA2	ubiquitin-like modifier activating enzyme 2	Basic Mechanisms of SUMOylation
1730	0.0056626	0.179	286.4	241.15	1.19	227462_at	Info	ERAP2	endoplasmic reticulum aminopeptidase 2
1731	0.005671	0.179	133.93	96.97	1.38	230337_at	Info	SOS1	son of sevenless homolog 1 (Drosophila)	Angiotensin II mediated activation of JNK Pathway via Pyk2 dependent signaling, BCR Signaling Pathway, Bioactive Peptide Induced Signaling Pathway, Calcium Signaling by HBx of Hepatitis B virus, EGF Signaling Pathway, EPO Signaling Pathway, Erk1/Erk2 Mapk Signaling pathway, Fc Epsilon Receptor I Signaling in Mast Cells, Growth Hormone Signaling Pathway, IGF-1 Signaling Pathway, IL 2 signaling pat…
1732	0.0056725	0.179	110.71	130	0.85	220668_s_at	Info	DNMT3B	DNA (cytosine-5-)-methyltransferase 3 beta	Methionine metabolism
1733	0.0056841	0.179	239.27	293.88	0.81	219492_at	Info	CHIC2	cysteine-rich hydrophobic domain 2
1734	0.0056922	0.179	16.72	19.29	0.87	215251_at	Info	NA	NA
1735	0.0057024	0.18	670.82	810.66	0.83	202613_at	Info	CTPS	CTP synthase	Perou's- Intrinsic- Breast-Cancer-Genes, Pyrimidine metabolism, gene_regulation, transcription
1736	0.0057044	0.18	9.58	11.23	0.85	235712_at	Info	GAS5	growth arrest-specific 5 (non-protein coding)
1737	0.0057077	0.18	108.55	90.3	1.2	226175_at	Info	TTC9C	tetratricopeptide repeat domain 9C
1738	0.0057117	0.18	37.01	25.85	1.43	244546_at	Info	CYCS	cytochrome c, somatic	Apoptotic Signaling in Response to DNA Damage, Caspase Cascade in Apoptosis, Ceramide Signaling Pathway, D4-GDI Signaling Pathway, Electron Transport Reaction in Mitochondria, HIV-I Nef: negative effector of Fas and TNF, Induction of apoptosis through DR3 and DR4/5 Death Receptors , Opposing roles of AIF in Apoptosis and Cell Survival, Role of Mitochondria in Apoptotic Signaling, Stress Induction…
1739	0.0057146	0.18	27.67	32.36	0.86	223806_s_at	Info	NAPSA	napsin A aspartic peptidase
1740	0.0057233	0.18	95.65	71.25	1.34	238363_at	Info	NA	NA
1741	0.0057457	0.18	277.4	248.21	1.12	212505_s_at	Info	KIAA0892	KIAA0892
1742	0.005746	0.18	133.7	155.92	0.86	227204_at	Info	PARD6G	par-6 partitioning defective 6 homolog gamma (C. elegans)	Tight junction
1743	0.0057467	0.18	21.63	11.71	1.85	235287_at	Info	CDK6	cyclin-dependent kinase 6	Perou's- Intrinsic- Breast-Cancer-Genes, Cell Cycle: G1/S Check Point , Cyclins and Cell Cycle Regulation, Estrogen-responsive protein Efp controls cell cycle and breast tumors growth, Influence of Ras and Rho proteins on G1 to S Transition, Cell cycle, cell_cycle, cell_signaling, signal_transduction
1744	0.0057484	0.18	9.77	11.31	0.86	216352_x_at	Info	PCDHGA3	protocadherin gamma subfamily A, 3
1745	0.0057543	0.18	10.2	11.76	0.87	219465_at	Info	APOA2	apolipoprotein A-II	Mechanism of Gene Regulation by Peroxisome Proliferators via PPARa(alpha), PPAR signaling pathway, immunology
1746	0.0057626	0.18	13.03	15.25	0.85	237819_at	Info	CREB3L2	cAMP responsive element binding protein 3-like 2
1747	0.0057666	0.18	65.88	53.05	1.24	239762_at	Info	LOC286437	hypothetical protein LOC286437
1748	0.0057706	0.18	14.73	11.06	1.33	242457_at	Info	NA	NA
1749	0.0057755	0.181	341.17	300.66	1.13	202564_x_at	Info	ARL2	ADP-ribosylation factor-like 2
1750	0.0057826	0.181	18.98	16.39	1.16	206223_at	Info	LMTK2	lemur tyrosine kinase 2
1751	0.0057916	0.181	7.08	8.13	0.87	207478_at	Info	PRO2958	hypothetical LOC100128329
1752	0.0057923	0.181	24.78	18.5	1.34	236125_at	Info	NA	NA
1753	0.0057935	0.181	11.76	13.73	0.86	242350_s_at	Info	LOC100128098	hypothetical protein LOC100128098
1754	0.0058051	0.181	38.48	46.1	0.83	227923_at	Info	SHANK3	SH3 and multiple ankyrin repeat domains 3
1755	0.0058181	0.181	70.93	61.95	1.14	205271_s_at	Info	CCRK	cell cycle related kinase
1756	0.0058283	0.181	3950.53	4509.11	0.88	200662_s_at	Info	TOMM20	translocase of outer mitochondrial membrane 20 homolog (yeast)
1757	0.0058412	0.182	16.8	12.13	1.39	1560739_a_at	Info	NA	NA
1758	0.0058468	0.182	13.81	11.17	1.24	235521_at	Info	HOXA3	homeobox A3	development
1759	0.0058529	0.182	815.6	972.8	0.84	210691_s_at	Info	CACYBP	calcyclin binding protein	Wnt signaling pathway
1760	0.0058667	0.182	33.77	40.92	0.83	219469_at	Info	DYNC2H1	dynein, cytoplasmic 2, heavy chain 1
1761	0.0058683	0.182	158.01	134.43	1.18	225935_at	Info	NA	NA
1762	0.0058741	0.182	9.53	11.38	0.84	224937_at	Info	PTGFRN	prostaglandin F2 receptor negative regulator
1763	0.0059017	0.183	514.81	621.24	0.83	234942_s_at	Info	NA	NA
1764	0.005904	0.183	938.51	803.48	1.17	212919_at	Info	DCP2	DCP2 decapping enzyme homolog (S. cerevisiae)
1765	0.0059045	0.183	1206.14	1402.03	0.86	202352_s_at	Info	PSMD12	proteasome (prosome, macropain) 26S subunit, non-ATPase, 12	Proteasome
1766	0.0059075	0.183	334.04	288.13	1.16	221873_at	Info	ZNF143	zinc finger protein 143	transcription
1767	0.0059118	0.183	332.03	262.58	1.26	1555349_a_at	Info	ITGB2	integrin, beta 2 (complement component 3 receptor 3 and 4 subunit)	Adhesion and Diapedesis of Granulocytes, Adhesion and Diapedesis of Lymphocytes, Adhesion Molecules on Lymphocyte, B Lymphocyte Cell Surface Molecules, Cells and Molecules involved in local acute inflammatory response, CTL mediated immune response against target cells , Monocyte and its Surface Molecules, Neutrophil and Its Surface Molecules, T Cytotoxic Cell Surface Molecules, T Helper Cell Surf…
1768	0.0059124	0.183	45.75	37.5	1.22	1557293_at	Info	LOC440993	hypothetical LOC440993
1769	0.0059143	0.183	5.7	6.61	0.86	236768_at	Info	LOC100128139	hypothetical LOC100128139
1770	0.0059195	0.183	26	30.4	0.85	240669_at	Info	NA	NA
1771	0.0059247	0.183	6.91	8.12	0.85	220559_at	Info	EN1	engrailed homeobox 1	development
1772	0.0059265	0.183	843.25	721.69	1.17	225361_x_at	Info	FAM122B	family with sequence similarity 122B
1773	0.0059336	0.183	5.92	6.75	0.88	237717_x_at	Info	NA	NA
1774	0.0059336	0.183	572.8	500	1.15	217789_at	Info	SNX6	sorting nexin 6
1775	0.0059445	0.183	20.06	16.6	1.21	240352_at	Info	NA	NA
1776	0.0059493	0.183	152.67	135	1.13	218064_s_at	Info	AKAP8L	A kinase (PRKA) anchor protein 8-like
1777	0.0059511	0.183	311.13	256.36	1.21	204291_at	Info	ZNF518A	zinc finger protein 518A
1778	0.0059517	0.183	37.57	31.1	1.21	204896_s_at	Info	NA	NA
1779	0.0059633	0.183	11.69	13.42	0.87	216940_x_at	Info	NA	NA
1780	0.0059673	0.183	205.89	174.63	1.18	232645_at	Info	LOC153684	hypothetical LOC153684
1781	0.005972	0.183	188.38	159.81	1.18	222762_x_at	Info	LIMD1	LIM domains containing 1
1782	0.0059847	0.184	140.68	114.07	1.23	222786_at	Info	CHST12	carbohydrate (chondroitin 4) sulfotransferase 12	Chondroitin sulfate biosynthesis, Glycan structures - biosynthesis 1, Sulfur metabolism
1783	0.0059902	0.184	32.51	38.61	0.84	210446_at	Info	GATA1	GATA binding protein 1 (globin transcription factor 1)	Hemoglobin\'s Chaperone, gene_regulation, misc, transcription
1784	0.0059998	0.184	20.67	24.79	0.83	1555923_a_at	Info	C10orf114	chromosome 10 open reading frame 114
1785	0.0060011	0.184	12.36	9.51	1.3	215457_at	Info	NA	NA
1786	0.006009	0.184	33.89	27.77	1.22	222582_at	Info	PRKAG2	protein kinase, AMP-activated, gamma 2 non-catalytic subunit	Adipocytokine signaling pathway, Insulin signaling pathway
1787	0.0060173	0.184	14.23	20.89	0.68	230793_at	Info	LRRC16A	leucine rich repeat containing 16A
1788	0.0060178	0.184	19.79	16	1.24	1558512_at	Info	NA	NA
1789	0.0060296	0.184	1332.85	1529.57	0.87	211730_s_at	Info	POLR2L	polymerase (RNA) II (DNA directed) polypeptide L, 7.6kDa	Purine metabolism, Pyrimidine metabolism, RNA polymerase
1790	0.0060321	0.184	760.04	662.52	1.15	202934_at	Info	HK2	hexokinase 2	Aminosugars metabolism, Fructose and mannose metabolism, Galactose metabolism, Glycolysis / Gluconeogenesis, Starch and sucrose metabolism, Streptomycin biosynthesis, immunology, misc
1791	0.0060323	0.184	15.38	11.54	1.33	244267_at	Info	NA	NA
1792	0.0060442	0.184	7.85	9.88	0.79	1554224_at	Info	NA	NA
1793	0.0060475	0.184	15.39	12.79	1.2	231251_at	Info	WIPF2	WAS/WASL interacting protein family, member 2
1794	0.0060505	0.184	59.06	48.15	1.23	202321_at	Info	GGPS1	geranylgeranyl diphosphate synthase 1	Biosynthesis of steroids, Terpenoid biosynthesis
1795	0.0060561	0.184	168.49	144.82	1.16	213034_at	Info	QSK	serine/threonine-protein kinase QSK
1796	0.0060729	0.185	396.28	450.32	0.88	223066_at	Info	SNAPIN	SNAP-associated protein
1797	0.0061019	0.185	29.8	17.19	1.73	219036_at	Info	CEP70	centrosomal protein 70kDa
1798	0.0061026	0.185	128.2	152.28	0.84	226046_at	Info	MAPK8	mitogen-activated protein kinase 8	Agrin in Postsynaptic Differentiation, Angiotensin II mediated activation of JNK Pathway via Pyk2 dependent signaling, ATM Signaling Pathway, BCR Signaling Pathway, Bioactive Peptide Induced Signaling Pathway, Bone Remodelling, Ceramide Signaling Pathway, EGF Signaling Pathway, EPO Signaling Pathway, FAS signaling pathway ( CD95 ), Fc Epsilon Receptor I Signaling in Mast Cells, HIV-I Nef: negativ…
1799	0.0061062	0.185	72.16	46.58	1.55	228315_at	Info	NA	NA
1800	0.00611	0.185	33.29	28.1	1.18	235171_at	Info	NA	NA
1801	0.0061168	0.185	11.87	13.93	0.85	1562007_at	Info	NA	NA
1802	0.0061172	0.185	113.93	153.91	0.74	210942_s_at	Info	ST3GAL6	ST3 beta-galactoside alpha-2,3-sialyltransferase 6	Glycan structures - biosynthesis 2, Glycosphingolipid biosynthesis - neo-lactoseries
1803	0.0061189	0.185	334.98	396.45	0.84	231715_s_at	Info	PYCR2	pyrroline-5-carboxylate reductase family, member 2	Arginine and proline metabolism, Urea cycle and metabolism of amino groups
1804	0.006119	0.185	138.94	158.77	0.88	228536_at	Info	PRMT10	protein arginine methyltransferase 10 (putative)
1805	0.0061404	0.186	107.59	91.15	1.18	212772_s_at	Info	ABCA2	ATP-binding cassette, sub-family A (ABC1), member 2
1806	0.0061407	0.186	148.33	122.83	1.21	205062_x_at	Info	ARID4A	AT rich interactive domain 4A (RBP1-like)
1807	0.0061462	0.186	14.1	16.64	0.85	1566643_a_at	Info	NA	NA
1808	0.0061548	0.186	107.35	82.65	1.3	207574_s_at	Info	GADD45B	growth arrest and DNA-damage-inducible, beta	Cell cycle, MAPK signaling pathway
1809	0.0061746	0.187	10.41	12.52	0.83	1552299_at	Info	AKD1	adenylate kinase domain containing 1
1810	0.0061814	0.187	314.81	279.64	1.13	38269_at	Info	PRKD2	protein kinase D2
1811	0.0061821	0.187	86.56	62.7	1.38	220116_at	Info	KCNN2	potassium intermediate/small conductance calcium-activated channel, subfamily N, member 2
1812	0.0061863	0.187	1019.86	1184.61	0.86	203740_at	Info	MPHOSPH6	M-phase phosphoprotein 6	Perou's- Intrinsic- Breast-Cancer-Genes
1813	0.0061877	0.187	760.43	660.26	1.15	202038_at	Info	UBE4A	ubiquitination factor E4A (UFD2 homolog, yeast)
1814	0.006189	0.187	7.12	8.33	0.86	244393_x_at	Info	NA	NA
1815	0.0061982	0.187	276.75	247.47	1.12	224680_at	Info	TMED4	transmembrane emp24 protein transport domain containing 4
1816	0.0062023	0.187	9.8	11.62	0.84	211701_s_at	Info	TRO	trophinin
1817	0.0062026	0.187	34.18	53.33	0.64	205513_at	Info	TCN1	transcobalamin I (vitamin B12 binding protein, R binder family)	Perou's- Intrinsic- Breast-Cancer-Genes, immunology
1818	0.006207	0.187	414.13	468.72	0.88	207843_x_at	Info	CYB5A	cytochrome b5 type A (microsomal)	Perou's- Intrinsic- Breast-Cancer-Genes
1819	0.0062073	0.187	14.99	12.28	1.22	221103_s_at	Info	WDR52	WD repeat domain 52
1820	0.0062149	0.187	15.42	18.73	0.82	209589_s_at	Info	EPHB2	EPH receptor B2	Axon guidance, development
1821	0.0062152	0.187	256.31	166.39	1.54	210755_at	Info	HGF	hepatocyte growth factor (hepapoietin A; scatter factor)	Signaling of Hepatocyte Growth Factor Receptor, Cytokine-cytokine receptor interaction, Focal adhesion, angiogenesis, immunology
1822	0.0062219	0.187	2464.11	2136.2	1.15	201153_s_at	Info	MBNL1	muscleblind-like (Drosophila)
1823	0.0062259	0.187	163.98	193.47	0.85	217830_s_at	Info	NSFL1C	NSFL1 (p97) cofactor (p47)
1824	0.0062276	0.187	6.16	7.03	0.88	239209_at	Info	NA	NA
1825	0.0062292	0.187	17.05	20.11	0.85	223820_at	Info	RBP5	retinol binding protein 5, cellular
1826	0.0062296	0.187	305.58	252.3	1.21	218962_s_at	Info	TMEM168	transmembrane protein 168
1827	0.0062344	0.187	9.19	10.96	0.84	232610_at	Info	PARP14	poly (ADP-ribose) polymerase family, member 14
1828	0.0062463	0.187	186.15	226.58	0.82	203960_s_at	Info	HSPB11	heat shock protein family B (small), member 11
1829	0.006258	0.187	18.22	14.28	1.28	1555888_at	Info	UBR5	ubiquitin protein ligase E3 component n-recognin 5	Ubiquitin mediated proteolysis
1830	0.0062596	0.187	399.5	477.21	0.84	200744_s_at	Info	GNB1	guanine nucleotide binding protein (G protein), beta polypeptide 1	¿-arrestins in GPCR Desensitization, Activation of cAMP-dependent protein kinase, PKA, Activation of Csk by cAMP-dependent Protein Kinase Inhibits Signaling through the T Cell Receptor, Aspirin Blocks Signaling Pathway Involved in Platelet Activation, Attenuation of GPCR Signaling, Bioactive Peptide Induced Signaling Pathway, CCR3 signaling in Eosinophils, ChREBP regulation by carbohydrates and c…
1831	0.0062596	0.187	5380.72	6098.04	0.88	221481_x_at	Info	HNRNPD	heterogeneous nuclear ribonucleoprotein D (AU-rich element RNA binding protein 1, 37kDa)
1832	0.0062633	0.187	182.55	159.67	1.14	203442_x_at	Info	EML3	echinoderm microtubule associated protein like 3
1833	0.0062634	0.187	963.11	848.96	1.13	235384_at	Info	NUDT19	nudix (nucleoside diphosphate linked moiety X)-type motif 19
1834	0.0062721	0.187	34.02	41.31	0.82	230492_s_at	Info	RP5-1022P6.2	hypothetical protein KIAA1434
1835	0.006291	0.187	76.97	61.88	1.24	1555842_at	Info	CYTH2	cytohesin 2	ADP-Ribosylation Factor
1836	0.006293	0.187	521.48	445.06	1.17	221518_s_at	Info	USP47	ubiquitin specific peptidase 47
1837	0.0062988	0.187	15.68	20.04	0.78	204787_at	Info	VSIG4	V-set and immunoglobulin domain containing 4
1838	0.0063162	0.188	716.71	628.96	1.14	225553_at	Info	NA	NA
1839	0.0063217	0.188	128.32	175.35	0.73	203032_s_at	Info	FH	fumarate hydratase	Citrate cycle (TCA cycle), Reductive carboxylate cycle (CO2 fixation)
1840	0.0063326	0.188	75.48	59.4	1.27	215882_at	Info	CEP152	centrosomal protein 152kDa
1841	0.0063332	0.188	35.74	26.58	1.34	239577_at	Info	NA	NA
1842	0.0063433	0.188	731.01	608.53	1.2	212873_at	Info	HMHA1	histocompatibility (minor) HA-1
1843	0.0063504	0.188	260.76	222.63	1.17	216862_s_at	Info	MTCP1NB	mature T-cell proliferation 1 neighbor
1844	0.006372	0.189	1855.77	2109.56	0.88	215171_s_at	Info	TIMM17A	translocase of inner mitochondrial membrane 17 homolog A (yeast)
1845	0.0063803	0.189	43.9	37.73	1.16	212974_at	Info	DENND3	DENN/MADD domain containing 3
1846	0.0063869	0.189	218.04	260.28	0.84	224048_at	Info	USP44	ubiquitin specific peptidase 44
1847	0.0063894	0.189	32.85	39.4	0.83	214748_at	Info	N4BP2L2	NEDD4 binding protein 2-like 2
1848	0.0063941	0.189	18.03	22.18	0.81	243704_at	Info	NA	NA
1849	0.0063978	0.189	415.4	336.43	1.23	228157_at	Info	ZNF207	zinc finger protein 207	transcription
1850	0.0063993	0.189	413.39	360.69	1.15	202417_at	Info	KEAP1	kelch-like ECH-associated protein 1	Oxidative Stress Induced Gene Expression Via Nrf2
1851	0.0064081	0.189	15.02	17.81	0.84	1554256_a_at	Info	PCNXL2	pecanex-like 2 (Drosophila)
1852	0.0064149	0.189	110.51	94.81	1.17	206037_at	Info	CCBL1	cysteine conjugate-beta lyase, cytoplasmic
1853	0.0064283	0.189	17.58	20.63	0.85	214209_s_at	Info	ABCB9	ATP-binding cassette, sub-family B (MDR/TAP), member 9
1854	0.006432	0.189	425.06	366.45	1.16	219000_s_at	Info	DSCC1	defective in sister chromatid cohesion 1 homolog (S. cerevisiae)
1855	0.0064339	0.189	160.57	139.81	1.15	222472_at	Info	AFTPH	aftiphilin
1856	0.0064345	0.189	653.68	573.64	1.14	208877_at	Info	PAK2	p21 protein (Cdc42/Rac)-activated kinase 2	FAS signaling pathway ( CD95 ), Fc Epsilon Receptor I Signaling in Mast Cells, HIV-I Nef: negative effector of Fas and TNF, MAPKinase Signaling Pathway, TNFR1 Signaling Pathway, Axon guidance, Focal adhesion, MAPK signaling pathway, Regulation of actin cytoskeleton, T cell receptor signaling pathway
1857	0.0064391	0.189	296.48	257.4	1.15	224849_at	Info	TTC17	tetratricopeptide repeat domain 17
1858	0.0064513	0.189	83.23	72.88	1.14	223482_at	Info	TMEM120A	transmembrane protein 120A
1859	0.0064528	0.189	43.7	35	1.25	228562_at	Info	NA	NA
1860	0.006453	0.189	10.77	12.93	0.83	234756_at	Info	CACNG8	calcium channel, voltage-dependent, gamma subunit 8	MAPK signaling pathway
1861	0.0064532	0.189	75.3	57.78	1.3	221014_s_at	Info	RAB33B	RAB33B, member RAS oncogene family
1862	0.0064582	0.189	178.5	151.73	1.18	225247_at	Info	C19orf6	chromosome 19 open reading frame 6
1863	0.0064607	0.189	183.58	156.21	1.18	211702_s_at	Info	USP32	ubiquitin specific peptidase 32
1864	0.0064611	0.189	371.26	315.4	1.18	214114_x_at	Info	FASTK	Fas-activated serine/threonine kinase
1865	0.0064635	0.189	483.93	400.92	1.21	226453_at	Info	RNASEH2C	ribonuclease H2, subunit C
1866	0.0064647	0.189	58	45.1	1.29	213618_at	Info	ARAP2	ArfGAP with RhoGAP domain, ankyrin repeat and PH domain 2	ADP-Ribosylation Factor
1867	0.0064697	0.189	446.89	534.44	0.84	217909_s_at	Info	MLX	MAX-like protein X
1868	0.0064747	0.189	265.42	210.56	1.26	201328_at	Info	ETS2	v-ets erythroblastosis virus E26 oncogene homolog 2 (avian)	METS affect on Macrophage Differentiation, Dorso-ventral axis formation, transcription, tsonc
1869	0.0064771	0.189	21.63	26.09	0.83	205679_x_at	Info	ACAN	aggrecan
1870	0.0064803	0.189	78.62	94.06	0.84	217414_x_at	Info	NA	NA
1871	0.006481	0.189	109.44	87.5	1.25	240673_at	Info	NA	NA
1872	0.0064852	0.189	1242.84	1066.63	1.17	211070_x_at	Info	DBI	diazepam binding inhibitor (GABA receptor modulator, acyl-Coenzyme A binding protein)	PPAR signaling pathway
1873	0.006487	0.189	286.97	221.26	1.3	226650_at	Info	ZFAND2A	zinc finger, AN1-type domain 2A
1874	0.0064904	0.189	33.89	29	1.17	204465_s_at	Info	INA	internexin neuronal intermediate filament protein, alpha	Cell Communication
1875	0.0065	0.189	443.78	374	1.19	202839_s_at	Info	NDUFB7	NADH dehydrogenase (ubiquinone) 1 beta subcomplex, 7, 18kDa	Oxidative phosphorylation
1876	0.0065015	0.189	52.22	39.4	1.33	241769_at	Info	NA	NA
1877	0.0065208	0.19	273.8	234.9	1.17	1554597_at	Info	NA	NA
1878	0.0065216	0.19	34.81	29.25	1.19	218943_s_at	Info	DDX58	DEAD (Asp-Glu-Ala-Asp) box polypeptide 58
1879	0.0065285	0.19	329.42	394.38	0.84	220615_s_at	Info	FAR2	fatty acyl CoA reductase 2
1880	0.0065293	0.19	135.22	111.52	1.21	206940_s_at	Info	POU4F1	POU class 4 homeobox 1
1881	0.0065313	0.19	116.01	91.31	1.27	218425_at	Info	RNF216	ring finger protein 216
1882	0.0065412	0.19	14.6	16.72	0.87	229655_at	Info	FAM19A5	family with sequence similarity 19 (chemokine (C-C motif)-like), member A5
1883	0.0065418	0.19	101.28	120.67	0.84	230935_at	Info	NA	NA
1884	0.006543	0.19	10.76	9.15	1.18	237721_s_at	Info	ASB4	ankyrin repeat and SOCS box-containing 4
1885	0.0065532	0.19	233.28	181	1.29	219757_s_at	Info	C14orf101	chromosome 14 open reading frame 101
1886	0.0065549	0.19	109.64	89.56	1.22	205329_s_at	Info	SNX4	sorting nexin 4
1887	0.0065595	0.19	87.4	74.07	1.18	228622_s_at	Info	DNAJC4	DnaJ (Hsp40) homolog, subfamily C, member 4
1888	0.0065632	0.19	420.22	363.53	1.16	202573_at	Info	CSNK1G2	casein kinase 1, gamma 2	Circadian rhythm, Gap junction, Hedgehog signaling pathway
1889	0.0065741	0.19	676.51	803.52	0.84	225196_s_at	Info	MRPS26	mitochondrial ribosomal protein S26
1890	0.0065928	0.191	549.74	626.47	0.88	218671_s_at	Info	ATPIF1	ATPase inhibitory factor 1
1891	0.0065941	0.191	16.64	13.68	1.22	241912_at	Info	ZNF814	zinc finger protein 814
1892	0.0065959	0.191	2673.59	2383.4	1.12	223013_at	Info	TBL1XR1	transducin (beta)-like 1 X-linked receptor 1	Wnt signaling pathway
1893	0.0066005	0.191	19.37	22.97	0.84	222898_s_at	Info	DLL3	delta-like 3 (Drosophila)	Segmentation Clock, Notch signaling pathway
1894	0.0066145	0.191	21.85	26.57	0.82	201540_at	Info	FHL1	four and a half LIM domains 1
1895	0.0066152	0.191	153.47	121.33	1.26	203760_s_at	Info	SLA	Src-like-adaptor
1896	0.0066185	0.191	15.52	18.51	0.84	240670_at	Info	NA	NA
1897	0.006622	0.191	18.21	13.57	1.34	229483_at	Info	NA	NA
1898	0.0066252	0.191	22.28	25.81	0.86	235748_s_at	Info	MTHFD2L	methylenetetrahydrofolate dehydrogenase (NADP+ dependent) 2-like
1899	0.0066283	0.191	6.68	7.56	0.88	231899_at	Info	ZC3H12C	zinc finger CCCH-type containing 12C
1900	0.00663	0.191	120.89	99.7	1.21	227126_at	Info	PTPRG	protein tyrosine phosphatase, receptor type, G	cell_cycle, cell_signaling, immunology
1901	0.0066314	0.191	28.92	32.33	0.89	210430_x_at	Info	RHD	Rh blood group, D antigen	immunology
1902	0.0066396	0.191	8.18	7.01	1.17	244395_at	Info	FLJ41455	hypothetical gene supported by AK123449; BX641014
1903	0.0066537	0.191	98.37	83.94	1.17	227608_at	Info	HNRNPUL2	heterogeneous nuclear ribonucleoprotein U-like 2
1904	0.0066574	0.191	648.2	565.31	1.15	202152_x_at	Info	USF2	upstream transcription factor 2, c-fos interacting
1905	0.006661	0.191	10.84	8.98	1.21	220652_at	Info	KIF24	kinesin family member 24
1906	0.0066629	0.191	119.92	93.38	1.28	1553138_a_at	Info	ANKLE1	ankyrin repeat and LEM domain containing 1
1907	0.006668	0.191	23.18	29.26	0.79	226575_at	Info	ZNF462	zinc finger protein 462
1908	0.0066721	0.191	17.46	14.49	1.21	1554060_s_at	Info	SETMAR	SET domain and mariner transposase fusion gene
1909	0.006674	0.191	285.45	229.45	1.24	227776_at	Info	ACER3	alkaline ceramidase 3	Perou's- Intrinsic- Breast-Cancer-Genes, Sphingolipid metabolism
1910	0.0066781	0.191	194.79	164.55	1.18	231901_at	Info	C19orf52	chromosome 19 open reading frame 52
1911	0.0066972	0.192	470.62	397.34	1.18	201813_s_at	Info	TBC1D5	TBC1 domain family, member 5
1912	0.0067084	0.192	112.58	96.64	1.16	223309_x_at	Info	PNPLA8	patatin-like phospholipase domain containing 8
1913	0.0067162	0.192	15.17	11.94	1.27	210203_at	Info	CNOT4	CCR4-NOT transcription complex, subunit 4	Tryptophan metabolism
1914	0.0067333	0.192	1215.19	1060.89	1.15	1553979_at	Info	NA	NA
1915	0.0067363	0.192	801.78	971.56	0.83	208750_s_at	Info	ARF1	ADP-ribosylation factor 1	ADP-Ribosylation Factor, Phosphoinositides and their downstream targets.
1916	0.0067367	0.192	119.33	93.84	1.27	213792_s_at	Info	INSR	insulin receptor	Control of skeletal myogenesis by HDAC & calcium/calmodulin-dependent kinase (CaMK), Growth Hormone Signaling Pathway, Insulin Signaling Pathway, Adherens junction, Dentatorubropallidoluysian atrophy (DRPLA), Insulin signaling pathway, Type II diabetes mellitus, immunology
1917	0.0067399	0.192	135.11	96.78	1.4	1557270_at	Info	NA	NA
1918	0.0067469	0.192	25.67	29.71	0.86	205950_s_at	Info	CA1	carbonic anhydrase I	Nitrogen metabolism, immunology
1919	0.0067539	0.192	28.63	33.51	0.85	210855_at	Info	GREB1	GREB1 protein	Downregulated of MTA-3 in ER-negative Breast Tumors
1920	0.0067599	0.192	412.74	312.67	1.32	222266_at	Info	C19orf2	chromosome 19 open reading frame 2
1921	0.0067887	0.193	33.03	38.44	0.86	223832_s_at	Info	CAPNS2	calpain, small subunit 2
1922	0.0068106	0.193	52.48	61.18	0.86	224696_s_at	Info	DCAF5	DDB1 and CUL4 associated factor 5
1923	0.0068113	0.193	196.25	167.47	1.17	204353_s_at	Info	POT1	POT1 protection of telomeres 1 homolog (S. pombe)
1924	0.0068115	0.193	45.82	37.95	1.21	230134_s_at	Info	RC3H2	ring finger and CCCH-type zinc finger domains 2
1925	0.0068179	0.193	288.13	210.95	1.37	1552398_a_at	Info	NA	NA
1926	0.0068211	0.193	8.21	9.72	0.84	217281_x_at	Info	NA	NA
1927	0.0068233	0.193	460.33	375.01	1.23	218217_at	Info	SCPEP1	serine carboxypeptidase 1
1928	0.0068255	0.193	118.57	102.34	1.16	202367_at	Info	CUX1	cut-like homeobox 1
1929	0.0068262	0.193	13.94	15.84	0.88	226817_at	Info	DSC2	desmocollin 2	Perou's- Intrinsic- Breast-Cancer-Genes, Cell Communication
1930	0.006829	0.193	26.68	22.3	1.2	1557071_s_at	Info	NUB1	negative regulator of ubiquitin-like proteins 1
1931	0.006846	0.194	12.84	9.81	1.31	207125_at	Info	ZNF225	zinc finger protein 225
1932	0.0068476	0.194	6.49	7.41	0.88	229725_at	Info	ACSL6	acyl-CoA synthetase long-chain family member 6	Adipocytokine signaling pathway, Fatty acid metabolism, PPAR signaling pathway
1933	0.0068484	0.194	78.81	59.2	1.33	225957_at	Info	C5orf41	chromosome 5 open reading frame 41
1934	0.0068489	0.194	221.15	189.92	1.16	213510_x_at	Info	LOC220594	TL132 protein
1935	0.0068661	0.194	127.98	176.47	0.73	204232_at	Info	FCER1G	Fc fragment of IgE, high affinity I, receptor for; gamma polypeptide	Fc Epsilon Receptor I Signaling in Mast Cells, Fc epsilon RI signaling pathway, Natural killer cell mediated cytotoxicity
1936	0.0068685	0.194	80.31	62.98	1.28	238686_at	Info	FBXO3	F-box protein 3
1937	0.0068798	0.194	31.92	36.42	0.88	208603_s_at	Info	MAPK8IP2	mitogen-activated protein kinase 8 interacting protein 2	MAPK signaling pathway
1938	0.0068842	0.194	63.71	92.97	0.69	201508_at	Info	IGFBP4	insulin-like growth factor binding protein 4	Ghrelin: Regulation of Food Intake and Energy Homeostasis
1939	0.0068845	0.194	50.81	42.06	1.21	222217_s_at	Info	SLC27A3	solute carrier family 27 (fatty acid transporter), member 3	Alkaloid biosynthesis II, Caprolactam degradation, Ethylbenzene degradation, Limonene and pinene degradation, Propanoate metabolism
1940	0.0068925	0.194	491.54	422.83	1.16	218852_at	Info	PPP2R3C	protein phosphatase 2 (formerly 2A), regulatory subunit B'', gamma
1941	0.0069271	0.195	41.35	30.62	1.35	212122_at	Info	RHOQ	ras homolog gene family, member Q	Insulin signaling pathway
1942	0.0069345	0.195	17.02	21.38	0.8	231906_at	Info	HOXD8	homeobox D8	development, immunology
1943	0.0069359	0.195	119.72	100.22	1.19	229624_at	Info	OPA3	optic atrophy 3 (autosomal recessive, with chorea and spastic paraplegia)	immunology
1944	0.0069363	0.195	909.69	808.42	1.13	204822_at	Info	TTK	TTK protein kinase	cell_cycle, cell_signaling, signal_transduction
1945	0.0069378	0.195	1273.65	1105.14	1.15	225268_at	Info	KPNA4	karyopherin alpha 4 (importin alpha 3)
1946	0.0069383	0.195	8.27	9.56	0.87	244102_at	Info	NA	NA
1947	0.0069473	0.195	339.11	240.81	1.41	212930_at	Info	ATP2B1	ATPase, Ca++ transporting, plasma membrane 1	Calcium signaling pathway
1948	0.0069491	0.195	164.12	129.18	1.27	201416_at	Info	SOX4	SRY (sex determining region Y)-box 4	gene_regulation, immunology, transcription
1949	0.006951	0.195	6.98	8.21	0.85	244708_at	Info	NA	NA
1950	0.0069638	0.195	55.81	47.23	1.18	234192_s_at	Info	GKAP1	G kinase anchoring protein 1
1951	0.0069694	0.195	5.62	6.35	0.88	1562079_at	Info	NA	NA
1952	0.0069767	0.195	35.51	29.68	1.2	205842_s_at	Info	JAK2	Janus kinase 2	Bioactive Peptide Induced Signaling Pathway, Chaperones modulate interferon Signaling Pathway, EPO Signaling Pathway, Erythropoietin mediated neuroprotection through NF-kB, Growth Hormone Signaling Pathway, IFN gamma signaling pathway , IL 3 signaling pathway, IL12 and Stat4 Dependent Signaling Pathway in Th1 Development, Inhibition of Cellular Proliferation by Gleevec, NO2-dependent IL 12 Pathwa…
1953	0.0069834	0.196	2124.46	1843.67	1.15	217870_s_at	Info	CMPK1	cytidine monophosphate (UMP-CMP) kinase 1, cytosolic	Pyrimidine metabolism
1954	0.0069939	0.196	174.9	136.26	1.28	230003_at	Info	NA	NA
1955	0.0070028	0.196	1408.18	1172.04	1.2	216268_s_at	Info	JAG1	jagged 1 (Alagille syndrome)	Notch signaling pathway, angiogenesis, development, metastasis
1956	0.0070069	0.196	151.31	123.11	1.23	213915_at	Info	NKG7	natural killer cell group 7 sequence
1957	0.0070073	0.196	10.09	11.76	0.86	215934_at	Info	NA	NA
1958	0.0070159	0.196	86.04	76.51	1.12	206335_at	Info	GALNS	galactosamine (N-acetyl)-6-sulfate sulfatase	Glycan structures - degradation, Glycosaminoglycan degradation
1959	0.007021	0.196	16.76	20.23	0.83	1556994_at	Info	NA	NA
1960	0.0070314	0.196	738.69	826.73	0.89	201731_s_at	Info	TPR	translocated promoter region (to activated MET oncogene)	tsonc
1961	0.0070329	0.196	21.6	26.25	0.82	214255_at	Info	ATP10A	ATPase, class V, type 10A
1962	0.0070402	0.196	790.22	682.1	1.16	228868_x_at	Info	CDT1	chromatin licensing and DNA replication factor 1	CDK Regulation of DNA Replication
1963	0.0070703	0.197	169.3	143.99	1.18	203855_at	Info	WDR47	WD repeat domain 47
1964	0.0070707	0.197	21.82	17.19	1.27	1565881_at	Info	NA	NA
1965	0.0070745	0.197	5.33	6.03	0.88	1554507_at	Info	NAALAD2	N-acetylated alpha-linked acidic dipeptidase 2
1966	0.0070779	0.197	7.13	7.98	0.89	241543_at	Info	NA	NA
1967	0.0070816	0.197	312.2	263.13	1.19	207318_s_at	Info	CDC2L5	cell division cycle 2-like 5 (cholinesterase-related cell division controller)
1968	0.0070849	0.197	99.6	127.71	0.78	211299_s_at	Info	FLOT2	flotillin 2	Perou's- Intrinsic- Breast-Cancer-Genes, Insulin signaling pathway
1969	0.0070851	0.197	134.79	113.41	1.19	225839_at	Info	RBM33	RNA binding motif protein 33
1970	0.0070877	0.197	11.82	13.92	0.85	232654_s_at	Info	NA	NA
1971	0.0070913	0.197	131.58	100.5	1.31	211341_at	Info	POU4F1	POU class 4 homeobox 1
1972	0.0070931	0.197	138.46	120.56	1.15	211566_x_at	Info	BRE	brain and reproductive organ-expressed (TNFRSF1A modulator)
1973	0.0071003	0.197	552.84	488.44	1.13	242560_at	Info	FANCD2	Fanconi anemia, complementation group D2	BRCA1-dependent Ub-ligase activity, Role of BRCA1, BRCA2 and ATR in Cancer Susceptibility
1974	0.0071122	0.197	14.86	12.23	1.21	229629_at	Info	NA	NA
1975	0.0071141	0.197	615.52	724.43	0.85	204143_s_at	Info	ENOSF1	enolase superfamily member 1
1976	0.0071221	0.197	45.05	35.01	1.29	230710_at	Info	NA	NA
1977	0.0071249	0.197	311.71	266.35	1.17	227728_at	Info	PPM1A	protein phosphatase 1A (formerly 2C), magnesium-dependent, alpha isoform	MAPK signaling pathway
1978	0.0071317	0.197	52.14	40.28	1.29	224982_at	Info	AKT1S1	AKT1 substrate 1 (proline-rich)
1979	0.007135	0.197	14.31	12.11	1.18	234905_at	Info	DKFZP434H168	hypothetical LOC26077
1980	0.0071381	0.197	94.49	82.57	1.14	208392_x_at	Info	SP110	SP110 nuclear body protein
1981	0.0071436	0.197	21.76	26.77	0.81	210637_at	Info	TACR1	tachykinin receptor 1	Calcium signaling pathway, Neuroactive ligand-receptor interaction
1982	0.007155	0.197	1560.69	1764.25	0.88	225552_x_at	Info	NA	NA
1983	0.0071851	0.198	143.64	121.69	1.18	225090_at	Info	SYVN1	synovial apoptosis inhibitor 1, synoviolin
1984	0.0072002	0.198	19.13	22.49	0.85	228877_at	Info	RGL3	ral guanine nucleotide dissociation stimulator-like 3
1985	0.0072062	0.198	47.93	38.14	1.26	231238_at	Info	NA	NA
1986	0.0072101	0.198	7.59	8.77	0.87	232850_at	Info	NA	NA
1987	0.0072118	0.198	18.17	15.12	1.2	233500_x_at	Info	CLEC2D	C-type lectin domain family 2, member D
1988	0.0072141	0.198	14.8	12.16	1.22	202694_at	Info	STK17A	serine/threonine kinase 17a	apoptosis, signal_transduction
[truncated: 4,231 more rows]
