# Supplementary material for: Stromal interaction essential for vascular endothelial growth factor A-induced tumour growth via transforming growth factor-β signalling
Source: Br J Cancer. 2011 Nov 1;105(12):1856–63. doi: 10.1038/bjc.2011.460 (PMC3251883; doi:10.1038/bjc.2011.460)
Supplement: Supplementary Table S3 [file bjc2011460x5.xls]

## Sheet: TABLE
Term	Count	PValue
GO:0005737~cytoplasm	106	2.37944e+12
GO:0034103~regulation of tissue remodeling	4	0.0015172434829662984
GO:0005740~mitochondrial envelope	13	0.002583686130642203
GO:0048519~negative regulation of biological process	36	0.003917763219769207
GO:0031967~organelle envelope	16	0.003964367224147114
GO:0031975~envelope	16	0.004083609887588815
GO:0051128~regulation of cellular component organization	14	0.004237156623107224
GO:0005515~protein binding	111	0.004450472708175187
GO:0048518~positive regulation of biological process	39	0.004542868066460111
GO:0003018~vascular process in circulatory system	5	0.005525928203630334
GO:0044424~intracellular part	135	0.00607305206142677
GO:0034104~negative regulation of tissue remodeling	3	0.00629961242895198
GO:0005743~mitochondrial inner membrane	10	0.007358286133240265
GO:0005833~hemoglobin complex	3	0.007550597912659105
GO:0044444~cytoplasmic part	71	0.007785877728191534
GO:0045932~negative regulation of muscle contraction	3	0.009092002222225622
GO:0005344~oxygen transporter activity	3	0.009214944627043793
GO:0048522~positive regulation of cellular process	35	0.009341199327594642
GO:0043627~response to estrogen stimulus	6	0.009413940006910385
GO:0005764~lysosome	8	0.009428397619881903
GO:0000323~lytic vacuole	8	0.009428397619881903
GO:0031328~positive regulation of cellular biosynthetic process	17	0.010055975125421049
GO:0031090~organelle membrane	22	0.010342795800705266
GO:0015671~oxygen transport	3	0.010659149291854662
GO:0048523~negative regulation of cellular process	32	0.01082163523673672
GO:0051239~regulation of multicellular organismal process	21	0.010823882879795514
GO:0009891~positive regulation of biosynthetic process	17	0.01143636811005224
GO:0019866~organelle inner membrane	10	0.011500000106971062
GO:0006937~regulation of muscle contraction	5	0.011745903517485936
GO:0055114~oxidation reduction	16	0.012035429279160483
GO:0009055~electron carrier activity	8	0.013196215178331963
GO:0008289~lipid binding	12	0.01384846421151722
GO:0045124~regulation of bone resorption	3	0.01412057468298163
GO:0046850~regulation of bone remodeling	3	0.01412057468298163
GO:0016651~oxidoreductase activity, acting on NADH or NADPH	5	0.01474223506085192
GO:0051241~negative regulation of multicellular organismal process	7	0.015636490756621123
GO:0044429~mitochondrial part	14	0.015772994036868583
GO:0005201~extracellular matrix structural constituent	5	0.016598966956530025
GO:0016655~oxidoreductase activity, acting on NADH or NADPH, quinone or similar compound as acceptor	4	0.018107435994566358
GO:0022603~regulation of anatomical structure morphogenesis	8	0.01838663429519305
GO:0015669~gas transport	3	0.020087847427019953
GO:0002682~regulation of immune system process	11	0.020352443594617412
GO:0005773~vacuole	8	0.022817454519506956
GO:0017124~SH3 domain binding	5	0.023816443594161053
GO:0030017~sarcomere	5	0.023843997041893942
GO:0005506~iron ion binding	9	0.02456283835640861
GO:0032583~regulation of gene-specific transcription	6	0.024591171264819463
GO:0016043~cellular component organization	42	0.026869541459050315
GO:0035150~regulation of tube size	4	0.027098228190613027
GO:0050880~regulation of blood vessel size	4	0.027098228190613027
GO:0002684~positive regulation of immune system process	8	0.027348829295422396
GO:0043226~organelle	114	0.027778549774796824
GO:0008092~cytoskeletal protein binding	12	0.02905009086786553
GO:0048545~response to steroid hormone stimulus	7	0.030996916740695817
GO:0045333~cellular respiration	5	0.031328753690233524
GO:0009605~response to external stimulus	19	0.03139596048384392
GO:0005622~intracellular	135	0.03186407451029221
GO:0031966~mitochondrial membrane	10	0.032392852082025025
GO:0009893~positive regulation of metabolic process	19	0.03348818473915773
GO:0009888~tissue development	15	0.034189911274893965
GO:0030016~myofibril	5	0.035429031945951914
GO:0001525~angiogenesis	6	0.03559228131711435
GO:0006094~gluconeogenesis	3	0.03725379231789937
GO:0044449~contractile fiber part	5	0.03745469499391452
GO:0043229~intracellular organelle	113	0.03755893974657802
GO:0044446~intracellular organelle part	59	0.03836546828455802
GO:0031325~positive regulation of cellular metabolic process	18	0.04195780987523131
GO:0044422~organelle part	59	0.04277470331069968
GO:0022904~respiratory electron transport chain	4	0.043758264185400665
GO:0050821~protein stabilization	3	0.045838027263791686
GO:0010608~posttranscriptional regulation of gene expression	7	0.04600227570273314
GO:0043292~contractile fiber	5	0.04621197491025589
GO:0007565~female pregnancy	5	0.046285868181143046
GO:0060087~relaxation of vascular smooth muscle	2	0.04813354952630642

## Sheet: Higher expressed VEGFA tumours
Category	Term	Count	PValue	Genes	List Total	Pop Hits	Pop Total
GOTERM_CC_ALL	GO:0005737~cytoplasm	106	2.37944e+12	204411_AT,211729_X_AT,202941_AT,203547_AT,210142_X_AT,231780_AT,212055_AT,203771_S_AT,224480_S_AT,202004_X_AT,228261_AT,235692_AT,220000_AT,208749_X_AT,203769_S_AT,201969_AT,208983_S_AT,204112_S_AT,203773_X_AT,203925_AT,216064_S_AT,201422_AT,203116_S_AT,211745_X_AT,201896_S_AT,201706_S_AT,225059_AT,212589_AT,228480_AT,200987_X_AT,203535_AT,212118_AT,221759_AT,216215_S_AT,231769_AT,1554411_AT,2262…	178	7319	15908
GOTERM_BP_ALL	GO:0034103~regulation of tissue remodeling	4	0.0015172434829662984	209875_S_AT,205692_S_AT,210513_S_AT,201360_AT	174	19	14116
GOTERM_CC_ALL	GO:0005740~mitochondrial envelope	13	0.002583686130642203	202941_AT,212173_AT,203746_S_AT,223112_S_AT,207088_S_AT,201966_AT,219527_AT,210131_X_AT,235433_AT,203116_S_AT,202004_X_AT,204067_AT,205780_AT,210105_S_AT	178	419	15908
GOTERM_BP_ALL	GO:0048519~negative regulation of biological process	36	0.003917763219769207	212118_AT,222108_AT,209875_S_AT,216215_S_AT,212348_S_AT,208840_S_AT,201360_AT,1555355_A_AT,1554411_AT,217967_S_AT,236989_AT,221942_S_AT,205291_AT,209188_X_AT,212501_AT,218950_AT,204197_S_AT,205891_AT,206871_AT,204561_X_AT,204198_S_AT,210513_S_AT,215464_S_AT,224833_AT,203925_AT,204254_S_AT,203233_AT,201422_AT,213201_S_AT,214240_AT,205692_S_AT,201896_S_AT,223234_AT,209325_S_AT,1556423_AT,232629_AT,…	174	1812	14116
GOTERM_CC_ALL	GO:0031967~organelle envelope	16	0.003964367224147114	212118_AT,202941_AT,203746_S_AT,212173_AT,203769_S_AT,223112_S_AT,207088_S_AT,201966_AT,219527_AT,210131_X_AT,235433_AT,203116_S_AT,202004_X_AT,204067_AT,205780_AT,204174_AT,210105_S_AT	178	620	15908
GOTERM_CC_ALL	GO:0031975~envelope	16	0.004083609887588815	212118_AT,202941_AT,203746_S_AT,212173_AT,203769_S_AT,223112_S_AT,207088_S_AT,201966_AT,219527_AT,210131_X_AT,235433_AT,203116_S_AT,202004_X_AT,204067_AT,205780_AT,204174_AT,210105_S_AT	178	622	15908
GOTERM_BP_ALL	GO:0051128~regulation of cellular component organization	14	0.004237156623107224	209875_S_AT,204561_X_AT,204992_S_AT,201360_AT,230130_AT,210513_S_AT,1554411_AT,1569141_A_AT,201896_S_AT,223234_AT,218950_AT,203535_AT,210105_S_AT,38158_AT	174	458	14116
GOTERM_MF_ALL	GO:0005515~protein binding	111	0.004450472708175187	222108_AT,203547_AT,210142_X_AT,219960_S_AT,226272_AT,209188_X_AT,203477_AT,203091_AT,228261_AT,223666_AT,235692_AT,220000_AT,208749_X_AT,212538_AT,201969_AT,208983_S_AT,224833_AT,203925_AT,216064_S_AT,203116_S_AT,211745_X_AT,201896_S_AT,204753_S_AT,225059_AT,201706_S_AT,209325_S_AT,212589_AT,228480_AT,232629_AT,208487_AT,200987_X_AT,203535_AT,212118_AT,216215_S_AT,212348_S_AT,231769_AT,210087_S_…	173	8154	15143
GOTERM_BP_ALL	GO:0048518~positive regulation of biological process	39	0.004542868066460111	209875_S_AT,203547_AT,230130_AT,1555355_A_AT,1554411_AT,217967_S_AT,217232_X_AT,210519_S_AT,221942_S_AT,205291_AT,212501_AT,205780_AT,204197_S_AT,203418_AT,209454_S_AT,243099_AT,228261_AT,205891_AT,206871_AT,204561_X_AT,204198_S_AT,203769_S_AT,210513_S_AT,224833_AT,212430_AT,204254_S_AT,205789_AT,225042_S_AT,203233_AT,1569141_A_AT,200771_AT,214240_AT,205692_S_AT,201896_S_AT,228480_AT,212589_AT,23…	174	2033	14116
GOTERM_BP_ALL	GO:0003018~vascular process in circulatory system	5	0.005525928203630334	205891_AT,217232_X_AT,221942_S_AT,210513_S_AT,203925_AT	174	58	14116
GOTERM_CC_ALL	GO:0044424~intracellular part	135	0.00607305206142677	204411_AT,222108_AT,203547_AT,211729_X_AT,202941_AT,210142_X_AT,231780_AT,212055_AT,219546_AT,219960_S_AT,226853_AT,209188_X_AT,203771_S_AT,224480_S_AT,202004_X_AT,203091_AT,228261_AT,235692_AT,220000_AT,208749_X_AT,203769_S_AT,201969_AT,224833_AT,208983_S_AT,204112_S_AT,203773_X_AT,203925_AT,216064_S_AT,201422_AT,203116_S_AT,211745_X_AT,201896_S_AT,204753_S_AT,225059_AT,201706_S_AT,212589_AT,228…	178	10624	15908
GOTERM_BP_ALL	GO:0034104~negative regulation of tissue remodeling	3	0.00629961242895198	205692_S_AT,210513_S_AT,201360_AT	174	10	14116
GOTERM_CC_ALL	GO:0005743~mitochondrial inner membrane	10	0.007358286133240265	210131_X_AT,202941_AT,235433_AT,203746_S_AT,212173_AT,203116_S_AT,223112_S_AT,207088_S_AT,201966_AT,202004_X_AT,219527_AT	178	306	15908
GOTERM_CC_ALL	GO:0005833~hemoglobin complex	3	0.007550597912659105	211699_X_AT,217232_X_AT,217683_AT,214414_X_AT,211745_X_AT,209458_X_AT	178	12	15908
GOTERM_CC_ALL	GO:0044444~cytoplasmic part	71	0.007785877728191534	202941_AT,203547_AT,202847_AT,210142_X_AT,231780_AT,218818_AT,234936_S_AT,224480_S_AT,202004_X_AT,1555736_A_AT,228261_AT,235692_AT,220000_AT,212173_AT,208749_X_AT,203769_S_AT,208983_S_AT,203925_AT,208982_AT,209458_X_AT,216064_S_AT,211699_X_AT,217683_AT,203116_S_AT,201422_AT,213201_S_AT,211745_X_AT,211429_S_AT,200661_AT,201706_S_AT,225059_AT,228480_AT,210074_AT,212589_AT,209875_S_AT,221759_AT,2187…	178	4895	15908
GOTERM_BP_ALL	GO:0045932~negative regulation of muscle contraction	3	0.009092002222225622	205891_AT,221942_S_AT,213201_S_AT	174	12	14116
GOTERM_MF_ALL	GO:0005344~oxygen transporter activity	3	0.009214944627043793	211699_X_AT,217232_X_AT,217683_AT,214414_X_AT,211745_X_AT,209458_X_AT	173	13	15143
GOTERM_BP_ALL	GO:0048522~positive regulation of cellular process	35	0.009341199327594642	209875_S_AT,203547_AT,230130_AT,1555355_A_AT,1554411_AT,217967_S_AT,217232_X_AT,210519_S_AT,221942_S_AT,212501_AT,205780_AT,204197_S_AT,203418_AT,209454_S_AT,243099_AT,228261_AT,205891_AT,206871_AT,204561_X_AT,204198_S_AT,203769_S_AT,210513_S_AT,224833_AT,212430_AT,204254_S_AT,225042_S_AT,203233_AT,1569141_A_AT,200771_AT,214240_AT,205692_S_AT,201896_S_AT,228480_AT,212589_AT,200987_X_AT,208487_AT,…	174	1847	14116
GOTERM_BP_ALL	GO:0043627~response to estrogen stimulus	6	0.009413940006910385	214240_AT,205692_S_AT,203769_S_AT,211429_S_AT,1554411_AT,203418_AT,202833_S_AT	174	105	14116
GOTERM_CC_ALL	GO:0005764~lysosome	8	0.009428397619881903	216064_S_AT,205789_AT,201422_AT,203769_S_AT,200661_AT,225401_AT,210074_AT,1555041_A_AT	178	211	15908
GOTERM_CC_ALL	GO:0000323~lytic vacuole	8	0.009428397619881903	216064_S_AT,205789_AT,201422_AT,203769_S_AT,200661_AT,225401_AT,210074_AT,1555041_A_AT	178	211	15908
GOTERM_BP_ALL	GO:0031328~positive regulation of cellular biosynthetic process	17	0.010055975125421049	203547_AT,205891_AT,206871_AT,204561_X_AT,210513_S_AT,1555355_A_AT,224833_AT,1554411_AT,217967_S_AT,225042_S_AT,217232_X_AT,1569141_A_AT,221942_S_AT,201896_S_AT,212501_AT,203418_AT,209454_S_AT,208487_AT	174	685	14116
GOTERM_CC_ALL	GO:0031090~organelle membrane	22	0.010342795800705266	212118_AT,202941_AT,203547_AT,218743_AT,210131_X_AT,224480_S_AT,202004_X_AT,204174_AT,212173_AT,203746_S_AT,203769_S_AT,223112_S_AT,207088_S_AT,201966_AT,208983_S_AT,219763_AT,208982_AT,219527_AT,208981_AT,235433_AT,205789_AT,203073_AT,203116_S_AT,201706_S_AT,228480_AT,225198_AT	178	1096	15908
GOTERM_BP_ALL	GO:0015671~oxygen transport	3	0.010659149291854662	211699_X_AT,217232_X_AT,217683_AT,214414_X_AT,211745_X_AT,209458_X_AT	174	13	14116
GOTERM_BP_ALL	GO:0048523~negative regulation of cellular process	32	0.01082163523673672	212118_AT,222108_AT,209875_S_AT,216215_S_AT,212348_S_AT,201360_AT,1555355_A_AT,1554411_AT,217967_S_AT,236989_AT,205291_AT,209188_X_AT,212501_AT,218950_AT,204197_S_AT,206871_AT,204561_X_AT,204198_S_AT,210513_S_AT,215464_S_AT,224833_AT,203925_AT,204254_S_AT,203233_AT,201422_AT,214240_AT,205692_S_AT,201896_S_AT,223234_AT,209325_S_AT,1556423_AT,232629_AT,200987_X_AT,38158_AT	174	1660	14116
GOTERM_BP_ALL	GO:0051239~regulation of multicellular organismal process	21	0.010823882879795514	209875_S_AT,59644_AT,203547_AT,205891_AT,206871_AT,204561_X_AT,201360_AT,210513_S_AT,230130_AT,1555355_A_AT,224833_AT,219546_AT,1554411_AT,226853_AT,224164_AT,203233_AT,221942_S_AT,213201_S_AT,205692_S_AT,212501_AT,223092_AT,1556423_AT,232629_AT,243099_AT	174	937	14116
GOTERM_BP_ALL	GO:0009891~positive regulation of biosynthetic process	17	0.01143636811005224	203547_AT,205891_AT,206871_AT,204561_X_AT,210513_S_AT,1555355_A_AT,224833_AT,1554411_AT,217967_S_AT,225042_S_AT,217232_X_AT,1569141_A_AT,221942_S_AT,201896_S_AT,212501_AT,203418_AT,209454_S_AT,208487_AT	174	695	14116
GOTERM_CC_ALL	GO:0019866~organelle inner membrane	10	0.011500000106971062	210131_X_AT,202941_AT,235433_AT,203746_S_AT,212173_AT,203116_S_AT,223112_S_AT,207088_S_AT,201966_AT,202004_X_AT,219527_AT	178	329	15908
GOTERM_BP_ALL	GO:0006937~regulation of muscle contraction	5	0.011745903517485936	205891_AT,221942_S_AT,213201_S_AT,232629_AT,224164_AT	174	72	14116
GOTERM_BP_ALL	GO:0055114~oxidation reduction	16	0.012035429279160483	202941_AT,211729_X_AT,203746_S_AT,212348_S_AT,223112_S_AT,205364_AT,228384_S_AT,201966_AT,203773_X_AT,203925_AT,219527_AT,202263_AT,210131_X_AT,210519_S_AT,1569141_A_AT,201422_AT,203771_S_AT,202004_X_AT,204067_AT	174	639	14116
GOTERM_MF_ALL	GO:0009055~electron carrier activity	8	0.013196215178331963	210131_X_AT,202941_AT,210519_S_AT,212348_S_AT,205364_AT,201966_AT,202004_X_AT,204067_AT,202263_AT	173	221	15143
GOTERM_MF_ALL	GO:0008289~lipid binding	12	0.01384846421151722	223666_AT,205789_AT,204992_S_AT,204561_X_AT,209369_AT,215017_S_AT,201192_S_AT,205364_AT,218950_AT,219646_AT,202075_S_AT,204174_AT	173	450	15143
GOTERM_BP_ALL	GO:0045124~regulation of bone resorption	3	0.01412057468298163	209875_S_AT,205692_S_AT,210513_S_AT	174	15	14116
GOTERM_BP_ALL	GO:0046850~regulation of bone remodeling	3	0.01412057468298163	209875_S_AT,205692_S_AT,210513_S_AT	174	15	14116
GOTERM_MF_ALL	GO:0016651~oxidoreductase activity, acting on NADH or NADPH	5	0.01474223506085192	202941_AT,210519_S_AT,223112_S_AT,201966_AT,202263_AT	173	83	15143
GOTERM_BP_ALL	GO:0051241~negative regulation of multicellular organismal process	7	0.015636490756621123	205891_AT,204561_X_AT,221942_S_AT,213201_S_AT,205692_S_AT,210513_S_AT,201360_AT	174	164	14116
GOTERM_CC_ALL	GO:0044429~mitochondrial part	14	0.015772994036868583	202941_AT,203746_S_AT,212173_AT,223112_S_AT,207088_S_AT,201966_AT,219527_AT,210131_X_AT,226241_S_AT,235433_AT,203116_S_AT,202004_X_AT,204067_AT,205780_AT,210105_S_AT	178	595	15908
GOTERM_MF_ALL	GO:0005201~extracellular matrix structural constituent	5	0.016598966956530025	203547_AT,200771_AT,209395_AT,205807_S_AT,203477_AT,209396_S_AT	173	86	15143
GOTERM_MF_ALL	GO:0016655~oxidoreductase activity, acting on NADH or NADPH, quinone or similar compound as acceptor	4	0.018107435994566358	202941_AT,210519_S_AT,223112_S_AT,201966_AT	173	49	15143
GOTERM_BP_ALL	GO:0022603~regulation of anatomical structure morphogenesis	8	0.01838663429519305	209875_S_AT,205891_AT,210513_S_AT,201360_AT,230130_AT,218950_AT,1556423_AT,210105_S_AT	174	219	14116
GOTERM_BP_ALL	GO:0015669~gas transport	3	0.020087847427019953	211699_X_AT,217232_X_AT,217683_AT,214414_X_AT,211745_X_AT,209458_X_AT	174	18	14116
GOTERM_BP_ALL	GO:0002682~regulation of immune system process	11	0.020352443594617412	205789_AT,203547_AT,205891_AT,203233_AT,214240_AT,205692_S_AT,1555355_A_AT,210513_S_AT,224833_AT,1554411_AT,243099_AT,210105_S_AT	174	385	14116
GOTERM_CC_ALL	GO:0005773~vacuole	8	0.022817454519506956	216064_S_AT,205789_AT,201422_AT,203769_S_AT,200661_AT,225401_AT,210074_AT,1555041_A_AT	178	252	15908
GOTERM_MF_ALL	GO:0017124~SH3 domain binding	5	0.023816443594161053	235692_AT,56197_AT,222433_AT,207351_S_AT,219763_AT,217820_S_AT	173	96	15143
GOTERM_CC_ALL	GO:0030017~sarcomere	5	0.023843997041893942	209008_X_AT,213201_S_AT,1554411_AT,224164_AT,218818_AT	178	98	15908
GOTERM_MF_ALL	GO:0005506~iron ion binding	9	0.02456283835640861	202941_AT,203746_S_AT,214414_X_AT,201966_AT,209458_X_AT,210131_X_AT,217683_AT,217232_X_AT,211699_X_AT,203116_S_AT,211745_X_AT,202004_X_AT,204067_AT	173	308	15143
GOTERM_BP_ALL	GO:0032583~regulation of gene-specific transcription	6	0.024591171264819463	212348_S_AT,1569141_A_AT,201896_S_AT,1555355_A_AT,224833_AT,1554411_AT,204254_S_AT	174	134	14116
GOTERM_BP_ALL	GO:0016043~cellular component organization	42	0.026869541459050315	212118_AT,212348_S_AT,215189_AT,230130_AT,1555355_A_AT,201360_AT,208018_S_AT,1554411_AT,218818_AT,209008_X_AT,234936_S_AT,205291_AT,209264_S_AT,215017_S_AT,219148_AT,218950_AT,224728_AT,204197_S_AT,203418_AT,204174_AT,235692_AT,206871_AT,204561_X_AT,204992_S_AT,56197_AT,204198_S_AT,201969_AT,224833_AT,209463_S_AT,219763_AT,213116_AT,201307_AT,203073_AT,200771_AT,1569141_A_AT,206771_AT,201896_S_AT…	174	2498	14116
GOTERM_BP_ALL	GO:0035150~regulation of tube size	4	0.027098228190613027	205891_AT,217232_X_AT,221942_S_AT,203925_AT	174	53	14116
GOTERM_BP_ALL	GO:0050880~regulation of blood vessel size	4	0.027098228190613027	205891_AT,217232_X_AT,221942_S_AT,203925_AT	174	53	14116
GOTERM_BP_ALL	GO:0002684~positive regulation of immune system process	8	0.027348829295422396	205789_AT,203547_AT,205891_AT,203233_AT,205692_S_AT,210513_S_AT,243099_AT,210105_S_AT	174	238	14116
GOTERM_CC_ALL	GO:0043226~organelle	114	0.027778549774796824	222108_AT,204411_AT,203547_AT,202941_AT,210142_X_AT,231780_AT,212055_AT,219546_AT,226853_AT,209188_X_AT,224480_S_AT,202004_X_AT,203091_AT,228261_AT,235692_AT,220000_AT,208749_X_AT,203769_S_AT,201969_AT,208983_S_AT,224833_AT,216064_S_AT,201422_AT,203116_S_AT,211745_X_AT,201896_S_AT,204753_S_AT,201706_S_AT,225059_AT,212589_AT,228480_AT,208487_AT,200987_X_AT,203535_AT,212118_AT,221759_AT,216215_S_AT…	178	8989	15908
GOTERM_MF_ALL	GO:0008092~cytoskeletal protein binding	12	0.02905009086786553	228261_AT,204992_S_AT,222433_AT,217820_S_AT,224164_AT,218818_AT,226272_AT,213201_S_AT,201896_S_AT,201341_AT,244229_AT,215771_X_AT,210105_S_AT	173	504	15143
GOTERM_BP_ALL	GO:0048545~response to steroid hormone stimulus	7	0.030996916740695817	209875_S_AT,214240_AT,205692_S_AT,203769_S_AT,211429_S_AT,1554411_AT,203418_AT,202833_S_AT	174	192	14116
GOTERM_BP_ALL	GO:0045333~cellular respiration	5	0.031328753690233524	210131_X_AT,202941_AT,1569141_A_AT,223112_S_AT,201966_AT,202004_X_AT	174	97	14116
GOTERM_BP_ALL	GO:0009605~response to external stimulus	19	0.03139596048384392	209875_S_AT,205891_AT,203650_AT,204595_S_AT,230130_AT,202833_S_AT,204254_S_AT,205789_AT,1569141_A_AT,203116_S_AT,214240_AT,205692_S_AT,211429_S_AT,212501_AT,204067_AT,232629_AT,243099_AT,202917_S_AT,203535_AT,210105_S_AT	174	914	14116
GOTERM_CC_ALL	GO:0005622~intracellular	135	0.03186407451029221	204411_AT,222108_AT,203547_AT,211729_X_AT,202941_AT,210142_X_AT,231780_AT,212055_AT,219546_AT,219960_S_AT,226853_AT,209188_X_AT,203771_S_AT,224480_S_AT,202004_X_AT,203091_AT,228261_AT,235692_AT,220000_AT,208749_X_AT,203769_S_AT,201969_AT,224833_AT,208983_S_AT,204112_S_AT,203773_X_AT,203925_AT,216064_S_AT,201422_AT,203116_S_AT,211745_X_AT,201896_S_AT,204753_S_AT,225059_AT,201706_S_AT,212589_AT,228…	178	10995	15908
GOTERM_CC_ALL	GO:0031966~mitochondrial membrane	10	0.032392852082025025	210131_X_AT,202941_AT,235433_AT,203746_S_AT,212173_AT,203116_S_AT,223112_S_AT,207088_S_AT,201966_AT,202004_X_AT,219527_AT	178	394	15908
GOTERM_BP_ALL	GO:0009893~positive regulation of metabolic process	19	0.03348818473915773	203547_AT,205891_AT,206871_AT,204561_X_AT,210513_S_AT,1555355_A_AT,224833_AT,1554411_AT,217967_S_AT,225042_S_AT,217232_X_AT,1569141_A_AT,221942_S_AT,205291_AT,201896_S_AT,212501_AT,203418_AT,209454_S_AT,200987_X_AT,208487_AT	174	921	14116
GOTERM_BP_ALL	GO:0009888~tissue development	15	0.034189911274893965	209875_S_AT,202941_AT,203769_S_AT,204198_S_AT,210513_S_AT,230130_AT,1554411_AT,208018_S_AT,204254_S_AT,41660_AT,200771_AT,1555350_AT,206771_AT,205807_S_AT,204197_S_AT,215771_X_AT	174	665	14116
GOTERM_CC_ALL	GO:0030016~myofibril	5	0.035429031945951914	209008_X_AT,213201_S_AT,1554411_AT,224164_AT,218818_AT	178	111	15908
GOTERM_BP_ALL	GO:0001525~angiogenesis	6	0.03559228131711435	203477_AT,210513_S_AT,230130_AT,207351_S_AT,1554411_AT,232629_AT	174	148	14116
GOTERM_BP_ALL	GO:0006094~gluconeogenesis	3	0.03725379231789937	221759_AT,1569141_A_AT,202847_AT	174	25	14116
GOTERM_CC_ALL	GO:0044449~contractile fiber part	5	0.03745469499391452	209008_X_AT,213201_S_AT,1554411_AT,224164_AT,218818_AT	178	113	15908
GOTERM_CC_ALL	GO:0043229~intracellular organelle	113	0.03755893974657802	222108_AT,204411_AT,202941_AT,203547_AT,210142_X_AT,231780_AT,212055_AT,219546_AT,226853_AT,209188_X_AT,224480_S_AT,202004_X_AT,203091_AT,228261_AT,235692_AT,220000_AT,208749_X_AT,203769_S_AT,201969_AT,208983_S_AT,224833_AT,216064_S_AT,201422_AT,203116_S_AT,211745_X_AT,201896_S_AT,204753_S_AT,201706_S_AT,225059_AT,212589_AT,228480_AT,208487_AT,200987_X_AT,203535_AT,212118_AT,221759_AT,216215_S_AT…	178	8977	15908
GOTERM_CC_ALL	GO:0044446~intracellular organelle part	59	0.03836546828455802	204411_AT,202941_AT,203547_AT,215189_AT,210142_X_AT,212055_AT,218818_AT,234936_S_AT,224480_S_AT,212501_AT,202004_X_AT,225399_AT,209454_S_AT,203091_AT,235692_AT,212173_AT,208749_X_AT,203769_S_AT,208983_S_AT,209463_S_AT,208982_AT,209458_X_AT,204254_S_AT,211699_X_AT,203116_S_AT,213201_S_AT,211745_X_AT,211429_S_AT,201896_S_AT,201341_AT,201706_S_AT,223230_AT,228480_AT,203535_AT,212118_AT,218743_AT,212…	178	4225	15908
GOTERM_BP_ALL	GO:0031325~positive regulation of cellular metabolic process	18	0.04195780987523131	203547_AT,205891_AT,206871_AT,204561_X_AT,210513_S_AT,1555355_A_AT,224833_AT,1554411_AT,217967_S_AT,225042_S_AT,217232_X_AT,1569141_A_AT,221942_S_AT,201896_S_AT,212501_AT,203418_AT,209454_S_AT,200987_X_AT,208487_AT	174	880	14116
GOTERM_CC_ALL	GO:0044422~organelle part	59	0.04277470331069968	204411_AT,202941_AT,203547_AT,215189_AT,210142_X_AT,212055_AT,218818_AT,234936_S_AT,224480_S_AT,212501_AT,202004_X_AT,225399_AT,209454_S_AT,203091_AT,235692_AT,212173_AT,208749_X_AT,203769_S_AT,208983_S_AT,209463_S_AT,208982_AT,209458_X_AT,204254_S_AT,211699_X_AT,203116_S_AT,213201_S_AT,211745_X_AT,211429_S_AT,201896_S_AT,201341_AT,201706_S_AT,223230_AT,228480_AT,203535_AT,212118_AT,218743_AT,212…	178	4251	15908
GOTERM_BP_ALL	GO:0022904~respiratory electron transport chain	4	0.043758264185400665	202941_AT,1569141_A_AT,223112_S_AT,201966_AT	174	64	14116
GOTERM_BP_ALL	GO:0050821~protein stabilization	3	0.045838027263791686	1569141_A_AT,201422_AT,212430_AT	174	28	14116
GOTERM_BP_ALL	GO:0010608~posttranscriptional regulation of gene expression	7	0.04600227570273314	236989_AT,217967_S_AT,1569141_A_AT,201422_AT,210513_S_AT,212430_AT,225940_AT	174	211	14116
GOTERM_CC_ALL	GO:0043292~contractile fiber	5	0.04621197491025589	209008_X_AT,213201_S_AT,1554411_AT,224164_AT,218818_AT	178	121	15908
GOTERM_BP_ALL	GO:0007565~female pregnancy	5	0.046285868181143046	209875_S_AT,205692_S_AT,203769_S_AT,209454_S_AT,204254_S_AT	174	110	14116
GOTERM_BP_ALL	GO:0060087~relaxation of vascular smooth muscle	2	0.04813354952630642	205891_AT,221942_S_AT	174	4	14116
GOTERM_MF_ALL	GO:0016491~oxidoreductase activity	14	0.05053579347032313	202941_AT,211729_X_AT,212348_S_AT,223112_S_AT,205364_AT,228384_S_AT,201966_AT,203773_X_AT,203925_AT,219527_AT,202263_AT,210131_X_AT,210519_S_AT,201422_AT,203771_S_AT,202004_X_AT,204067_AT	173	689	15143
GOTERM_CC_ALL	GO:0070469~respiratory chain	4	0.05110374454470413	210131_X_AT,202941_AT,223112_S_AT,201966_AT,202004_X_AT	178	75	15908
GOTERM_BP_ALL	GO:0048513~organ development	30	0.05124774540182965	209875_S_AT,202941_AT,203547_AT,212348_S_AT,230130_AT,1554411_AT,208018_S_AT,216330_S_AT,218818_AT,1555350_AT,205807_S_AT,203477_AT,212501_AT,207351_S_AT,205780_AT,204197_S_AT,203418_AT,243099_AT,203746_S_AT,203769_S_AT,204198_S_AT,210513_S_AT,204254_S_AT,205789_AT,41660_AT,200771_AT,206771_AT,215771_X_AT,232629_AT,208487_AT,210105_S_AT	174	1738	14116
GOTERM_BP_ALL	GO:0032844~regulation of homeostatic process	5	0.051563222717063054	209875_S_AT,205692_S_AT,1555355_A_AT,210513_S_AT,224833_AT,203925_AT	174	114	14116
GOTERM_BP_ALL	GO:0022900~electron transport chain	5	0.051563222717063054	210131_X_AT,202941_AT,1569141_A_AT,223112_S_AT,201966_AT,202004_X_AT	174	114	14116
GOTERM_MF_ALL	GO:0047485~protein N-terminus binding	4	0.051978861265945496	236989_AT,218743_AT,201706_S_AT,204174_AT	173	74	15143
GOTERM_BP_ALL	GO:0002694~regulation of leukocyte activation	6	0.05360396528209966	203547_AT,205891_AT,203233_AT,214240_AT,205692_S_AT,243099_AT	174	166	14116
GOTERM_BP_ALL	GO:0009991~response to extracellular stimulus	7	0.053893474186909734	209875_S_AT,205891_AT,1569141_A_AT,205692_S_AT,204595_S_AT,204067_AT,204254_S_AT	174	220	14116
GOTERM_BP_ALL	GO:0019319~hexose biosynthetic process	3	0.055068610691405714	221759_AT,1569141_A_AT,202847_AT	174	31	14116
GOTERM_BP_ALL	GO:0050920~regulation of chemotaxis	3	0.055068610691405714	206871_AT,210513_S_AT,230130_AT	174	31	14116
GOTERM_MF_ALL	GO:0050662~coenzyme binding	6	0.05568880203420708	202941_AT,210519_S_AT,212348_S_AT,205364_AT,201966_AT,204067_AT	173	181	15143
GOTERM_BP_ALL	GO:0065008~regulation of biological quality	26	0.05664647782037967	209875_S_AT,208840_S_AT,1554411_AT,217232_X_AT,221942_S_AT,218950_AT,205891_AT,206871_AT,204992_S_AT,204561_X_AT,203650_AT,56197_AT,204595_S_AT,210513_S_AT,212430_AT,203925_AT,202833_S_AT,204254_S_AT,1569141_A_AT,201422_AT,214240_AT,205692_S_AT,206771_AT,201896_S_AT,211429_S_AT,232629_AT,210105_S_AT	174	1469	14116
GOTERM_BP_ALL	GO:0044419~interspecies interaction between organisms	8	0.059739150001122454	209008_X_AT,205789_AT,203547_AT,226770_AT,221942_S_AT,205291_AT,208018_S_AT,210105_S_AT	174	283	14116
GOTERM_BP_ALL	GO:0007494~midgut development	2	0.0598025472537495	1554411_AT,215771_X_AT	174	5	14116
GOTERM_BP_ALL	GO:0030828~positive regulation of cGMP biosynthetic process	2	0.0598025472537495	205891_AT,221942_S_AT	174	5	14116
GOTERM_BP_ALL	GO:0030825~positive regulation of cGMP metabolic process	2	0.0598025472537495	205891_AT,221942_S_AT	174	5	14116
GOTERM_BP_ALL	GO:0050865~regulation of cell activation	6	0.06424130783523155	203547_AT,205891_AT,203233_AT,214240_AT,205692_S_AT,243099_AT	174	175	14116
GOTERM_BP_ALL	GO:0030522~intracellular receptor-mediated signaling pathway	4	0.0644353807755482	216215_S_AT,1569141_A_AT,1554411_AT,204254_S_AT	174	75	14116
GOTERM_BP_ALL	GO:0048469~cell maturation	4	0.0644353807755482	204198_S_AT,210513_S_AT,1554411_AT,215771_X_AT,204197_S_AT	174	75	14116
GOTERM_MF_ALL	GO:0048037~cofactor binding	7	0.06480112738285465	202941_AT,210519_S_AT,212348_S_AT,205364_AT,201966_AT,204067_AT,219527_AT	173	249	15143
GOTERM_MF_ALL	GO:0001948~glycoprotein binding	3	0.06594372259065542	203547_AT,231769_AT,210105_S_AT	173	37	15143
GOTERM_BP_ALL	GO:0006366~transcription from RNA polymerase II promoter	7	0.06805283832068942	203091_AT,1569141_A_AT,204198_S_AT,212501_AT,204753_S_AT,1555355_A_AT,224833_AT,209463_S_AT,204197_S_AT	174	234	14116
GOTERM_BP_ALL	GO:0050793~regulation of developmental process	14	0.0709489564513563	209875_S_AT,59644_AT,205891_AT,1555355_A_AT,230130_AT,210513_S_AT,201360_AT,224833_AT,219546_AT,1554411_AT,226853_AT,203233_AT,223092_AT,218950_AT,1556423_AT,243099_AT,210105_S_AT	174	674	14116
GOTERM_BP_ALL	GO:0045986~negative regulation of smooth muscle contraction	2	0.0713293107246689	205891_AT,221942_S_AT	174	6	14116
GOTERM_BP_ALL	GO:0051179~localization	46	0.07410812870682057	202941_AT,227647_AT,208840_S_AT,1555355_A_AT,204429_S_AT,208018_S_AT,218699_AT,218950_AT,202004_X_AT,223666_AT,235692_AT,205891_AT,217762_S_AT,201969_AT,224833_AT,202075_S_AT,204254_S_AT,209458_X_AT,217683_AT,211699_X_AT,211745_X_AT,200661_AT,201706_S_AT,208487_AT,203535_AT,221759_AT,218743_AT,230130_AT,1554411_AT,230259_AT,217820_S_AT,210131_X_AT,217232_X_AT,215017_S_AT,201192_S_AT,223092_AT,206…	174	2993	14116
GOTERM_BP_ALL	GO:0046364~monosaccharide biosynthetic process	3	0.07524136219966923	221759_AT,1569141_A_AT,202847_AT	174	37	14116
GOTERM_BP_ALL	GO:0051704~multi-organism process	14	0.07555641900514608	209875_S_AT,203547_AT,226770_AT,203769_S_AT,208018_S_AT,202833_S_AT,204254_S_AT,209008_X_AT,205789_AT,221942_S_AT,205291_AT,211429_S_AT,205692_S_AT,209454_S_AT,210105_S_AT	174	681	14116
GOTERM_BP_ALL	GO:0006952~defense response	13	0.0756001177523692	209875_S_AT,205891_AT,201360_AT,208018_S_AT,202833_S_AT,205789_AT,214240_AT,211429_S_AT,212501_AT,204959_AT,232629_AT,243099_AT,202917_S_AT,203535_AT	174	615	14116
GOTERM_MF_ALL	GO:0030151~molybdenum ion binding	2	0.07686483539373251	204067_AT,219527_AT	173	7	15143
GOTERM_MF_ALL	GO:0004128~cytochrome-b5 reductase activity	2	0.07686483539373251	210519_S_AT,202263_AT	173	7	15143
GOTERM_BP_ALL	GO:0022604~regulation of cell morphogenesis	5	0.07747282538529804	209875_S_AT,210513_S_AT,230130_AT,218950_AT,210105_S_AT	174	131	14116
GOTERM_BP_ALL	GO:0006940~regulation of smooth muscle contraction	3	0.07880231081708992	205891_AT,221942_S_AT,232629_AT	174	38	14116
GOTERM_CC_ALL	GO:0030964~NADH dehydrogenase complex	3	0.07936703123962134	202941_AT,223112_S_AT,201966_AT	178	42	15908
GOTERM_CC_ALL	GO:0005747~mitochondrial respiratory chain complex I	3	0.07936703123962134	202941_AT,223112_S_AT,201966_AT	178	42	15908
GOTERM_CC_ALL	GO:0045271~respiratory chain complex I	3	0.07936703123962134	202941_AT,223112_S_AT,201966_AT	178	42	15908
GOTERM_CC_ALL	GO:0005615~extracellular space	13	0.08081084668828464	209875_S_AT,204561_X_AT,205309_AT,219505_AT,204595_S_AT,201360_AT,210513_S_AT,230130_AT,209396_S_AT,208983_S_AT,202833_S_AT,208982_AT,208981_AT,220570_AT,209395_AT,211429_S_AT,1556423_AT	178	685	15908
GOTERM_BP_ALL	GO:0048870~cell motility	8	0.08390179790387342	206871_AT,200771_AT,1555355_A_AT,230130_AT,224833_AT,215771_X_AT,208487_AT,210105_S_AT,203535_AT	174	307	14116
GOTERM_BP_ALL	GO:0051674~localization of cell	8	0.08390179790387342	206871_AT,200771_AT,1555355_A_AT,230130_AT,224833_AT,215771_X_AT,208487_AT,210105_S_AT,203535_AT	174	307	14116
GOTERM_BP_ALL	GO:0016071~mRNA metabolic process	9	0.08543378334408283	236989_AT,216215_S_AT,1569141_A_AT,230257_S_AT,223230_AT,210513_S_AT,203053_AT,212430_AT,225399_AT,218514_AT	174	370	14116
GOTERM_MF_ALL	GO:0019825~oxygen binding	3	0.0856029039133055	211699_X_AT,217232_X_AT,217683_AT,214414_X_AT,211745_X_AT,209458_X_AT	173	43	15143
GOTERM_MF_ALL	GO:0003954~NADH dehydrogenase activity	3	0.0856029039133055	202941_AT,223112_S_AT,201966_AT	173	43	15143
GOTERM_MF_ALL	GO:0050136~NADH dehydrogenase (quinone) activity	3	0.0856029039133055	202941_AT,223112_S_AT,201966_AT	173	43	15143
GOTERM_MF_ALL	GO:0019205~nucleobase, nucleoside, nucleotide kinase activity	3	0.0856029039133055	209825_S_AT,212173_AT,226770_AT	173	43	15143
GOTERM_MF_ALL	GO:0008137~NADH dehydrogenase (ubiquinone) activity	3	0.0856029039133055	202941_AT,223112_S_AT,201966_AT	173	43	15143
GOTERM_MF_ALL	GO:0016653~oxidoreductase activity, acting on NADH or NADPH, heme protein as acceptor	2	0.08735500772019163	210519_S_AT,202263_AT	173	8	15143
GOTERM_BP_ALL	GO:0040012~regulation of locomotion	6	0.08754277033653493	206871_AT,210513_S_AT,230130_AT,218950_AT,1556423_AT,212589_AT	174	192	14116
GOTERM_CC_ALL	GO:0005856~cytoskeleton	22	0.08815858156807721	204411_AT,215189_AT,210142_X_AT,212055_AT,1554411_AT,217820_S_AT,224164_AT,218818_AT,209008_X_AT,234936_S_AT,215017_S_AT,218950_AT,244229_AT,235692_AT,204992_S_AT,203650_AT,208749_X_AT,222433_AT,201307_AT,213201_S_AT,201896_S_AT,201341_AT,228480_AT,225198_AT,38158_AT	178	1381	15908
GOTERM_BP_ALL	GO:0007010~cytoskeleton organization	10	0.08825485872770769	209008_X_AT,204992_S_AT,215189_AT,201896_S_AT,218950_AT,1554411_AT,215771_X_AT,218818_AT,38158_AT,203535_AT	174	436	14116
GOTERM_BP_ALL	GO:0008283~cell proliferation	10	0.08825485872770769	212118_AT,212348_S_AT,204198_S_AT,201969_AT,210513_S_AT,207351_S_AT,1554411_AT,204197_S_AT,232629_AT,208487_AT,210105_S_AT	174	436	14116
GOTERM_BP_ALL	GO:0007242~intracellular signaling cascade	22	0.08903916654553679	205891_AT,216215_S_AT,217764_S_AT,226770_AT,231769_AT,217762_S_AT,215464_S_AT,208840_S_AT,219646_AT,212430_AT,1554411_AT,204254_S_AT,226272_AT,1569141_A_AT,221942_S_AT,218699_AT,214613_AT,212589_AT,232629_AT,203418_AT,215771_X_AT,217763_S_AT,243099_AT,210105_S_AT	174	1256	14116
GOTERM_CC_ALL	GO:0044445~cytosolic part	5	0.08953652633071785	211699_X_AT,217232_X_AT,217683_AT,221942_S_AT,214414_X_AT,211745_X_AT,1554411_AT,209458_X_AT	178	152	15908
GOTERM_BP_ALL	GO:0043193~positive regulation of gene-specific transcription	4	0.09117508292474924	1569141_A_AT,201896_S_AT,1555355_A_AT,224833_AT,1554411_AT	174	87	14116
GOTERM_CC_ALL	GO:0030018~Z disc	3	0.09274099799269794	209008_X_AT,1554411_AT,218818_AT	178	46	15908
GOTERM_MF_ALL	GO:0016829~lyase activity	5	0.09334153058731436	203746_S_AT,221942_S_AT,202847_AT,203116_S_AT,205692_S_AT	173	151	15143
GOTERM_BP_ALL	GO:0007584~response to nutrient	5	0.09338512813752882	209875_S_AT,205692_S_AT,204595_S_AT,204067_AT,204254_S_AT	174	140	14116
GOTERM_BP_ALL	GO:0006120~mitochondrial electron transport, NADH to ubiquinone	3	0.09354660194853641	202941_AT,223112_S_AT,201966_AT	174	42	14116
GOTERM_BP_ALL	GO:0006090~pyruvate metabolic process	3	0.09354660194853641	221759_AT,1569141_A_AT,202847_AT	174	42	14116
GOTERM_BP_ALL	GO:0031647~regulation of protein stability	3	0.09354660194853641	1569141_A_AT,201422_AT,212430_AT	174	42	14116
GOTERM_BP_ALL	GO:0045779~negative regulation of bone resorption	2	0.09396300910507165	205692_S_AT,210513_S_AT	174	8	14116
GOTERM_BP_ALL	GO:0046851~negative regulation of bone remodeling	2	0.09396300910507165	205692_S_AT,210513_S_AT	174	8	14116
GOTERM_BP_ALL	GO:0031667~response to nutrient levels	6	0.09496303912941706	209875_S_AT,1569141_A_AT,205692_S_AT,204595_S_AT,204067_AT,204254_S_AT	174	197	14116
GOTERM_BP_ALL	GO:0051129~negative regulation of cellular component organization	5	0.09711730900841853	209875_S_AT,204561_X_AT,201360_AT,223234_AT,38158_AT	174	142	14116
GOTERM_BP_ALL	GO:0007093~mitotic cell cycle checkpoint	3	0.09734912581318014	223234_AT,212430_AT,203418_AT	174	43	14116
GOTERM_BP_ALL	GO:0006641~triglyceride metabolic process	3	0.09734912581318014	204561_X_AT,224480_S_AT,226064_S_AT	174	43	14116
GOTERM_BP_ALL	GO:0051173~positive regulation of nitrogen compound metabolic process	13	0.09796522976710292	205891_AT,1555355_A_AT,210513_S_AT,224833_AT,1554411_AT,225042_S_AT,217232_X_AT,1569141_A_AT,221942_S_AT,201896_S_AT,212501_AT,203418_AT,209454_S_AT,208487_AT	174	644	14116
GOTERM_BP_ALL	GO:0048878~chemical homeostasis	11	0.09887551916909203	206871_AT,1569141_A_AT,204561_X_AT,56197_AT,205692_S_AT,206771_AT,204595_S_AT,210513_S_AT,232629_AT,203925_AT,204254_S_AT	174	512	14116
Category	Term	Count	PValue	Genes	List Total	Pop Hits	Pop Total
KEGG_PATHWAY	hsa04510:Focal adhesion	7	0.047875670682284675	209875_S_AT,227645_AT,200771_AT,210513_S_AT,244229_AT,1554411_AT,210105_S_AT	68	201	5085
KEGG_PATHWAY	hsa05216:Thyroid cancer	3	0.05527106688662019	1554411_AT,215771_X_AT,224164_AT	68	29	5085
KEGG_PATHWAY	hsa00860:Porphyrin and chlorophyll metabolism	3	0.0695251901597499	211729_X_AT,203746_S_AT,203116_S_AT,203771_S_AT,203773_X_AT	68	33	5085
KEGG_PATHWAY	hsa04144:Endocytosis	6	0.09387425395847934	235692_AT,217764_S_AT,218743_AT,217762_S_AT,205291_AT,218950_AT,215771_X_AT,217763_S_AT	68	184	5085

## Sheet: Lower expressed VEGFA tumours
Category	Term	Count	PValue	Genes	List Total	Pop Hits	Pop Total
GOTERM_BP_ALL	GO:0008202~steroid metabolic process	22	1.026e-09	202540_S_AT, 211423_S_AT, 242981_AT, 201432_AT, 202245_AT, 202314_AT, 227109_AT, 201247_AT, 208647_AT, 217869_AT, 201790_S_AT, 239358_AT, 201791_S_AT, 207786_AT, 204675_AT, 208881_X_AT, 221750_AT, 203509_AT, 204615_X_AT, 201626_AT, 202068_S_AT, 219077_S_AT, 213577_AT, 211019_S_AT, 208336_S_AT, 212560_AT, 201248_S_AT, 205822_S_AT, 209146_AT, 202308_AT, 202067_S_AT, 201625_S_AT, 201627_S_AT	290	202	14116
GOTERM_BP_ALL	GO:0016125~sterol metabolic process	16	1.98e-09	211423_S_AT, 202540_S_AT, 201432_AT, 202314_AT, 202245_AT, 201247_AT, 208647_AT, 201790_S_AT, 239358_AT, 201791_S_AT, 208881_X_AT, 221750_AT, 203509_AT, 204615_X_AT, 201626_AT, 202068_S_AT, 213577_AT, 211019_S_AT, 212560_AT, 201248_S_AT, 205822_S_AT, 209146_AT, 202308_AT, 202067_S_AT, 201625_S_AT, 201627_S_AT	290	101	14116
GOTERM_BP_ALL	GO:0016126~sterol biosynthetic process	10	2.47e-08	202540_S_AT, 211423_S_AT, 208881_X_AT, 221750_AT, 204615_X_AT, 202314_AT, 202245_AT, 208647_AT, 213577_AT, 211019_S_AT, 239358_AT, 201790_S_AT, 205822_S_AT, 201791_S_AT, 209146_AT	290	35	14116
GOTERM_BP_ALL	GO:0008203~cholesterol metabolic process	14	4.46e-08	202540_S_AT, 208881_X_AT, 221750_AT, 201432_AT, 203509_AT, 204615_X_AT, 202245_AT, 202314_AT, 201626_AT, 201247_AT, 202068_S_AT, 208647_AT, 213577_AT, 211019_S_AT, 201248_S_AT, 239358_AT, 212560_AT, 201790_S_AT, 205822_S_AT, 201791_S_AT, 202308_AT, 202067_S_AT, 201625_S_AT, 201627_S_AT	290	92	14116
GOTERM_BP_ALL	GO:0006694~steroid biosynthetic process	13	1.5e-07	202540_S_AT, 211423_S_AT, 208881_X_AT, 221750_AT, 204615_X_AT, 202245_AT, 202314_AT, 208647_AT, 213577_AT, 211019_S_AT, 217869_AT, 208336_S_AT, 239358_AT, 201790_S_AT, 205822_S_AT, 201791_S_AT, 209146_AT, 204675_AT	290	85	14116
GOTERM_BP_ALL	GO:0006629~lipid metabolic process	39	1.59e-06	202540_S_AT, 211423_S_AT, 200831_S_AT, 202314_AT, 201247_AT, 203470_S_AT, 241801_AT, 226094_AT, 201791_S_AT, 207786_AT, 208962_S_AT, 239725_AT, 203509_AT, 204615_X_AT, 222689_AT, 223982_S_AT, 219077_S_AT, 213577_AT, 211019_S_AT, 208336_S_AT, 201248_S_AT, 212864_AT, 205822_S_AT, 223839_S_AT, 209146_AT, 226041_AT, 223182_S_AT, 223310_X_AT, 200742_S_AT, 201625_S_AT, 242981_AT, 201432_AT, 208964_S_AT…	290	813	14116
GOTERM_BP_ALL	GO:0008610~lipid biosynthetic process	21	1.13e-05	202540_S_AT, 200831_S_AT, 211423_S_AT, 208964_S_AT, 202245_AT, 202314_AT, 224866_AT, 208647_AT, 217869_AT, 241801_AT, 201790_S_AT, 226094_AT, 239358_AT, 201791_S_AT, 204675_AT, 208962_S_AT, 208963_X_AT, 208881_X_AT, 223184_S_AT, 239725_AT, 221750_AT, 204615_X_AT, 213577_AT, 201661_S_AT, 211019_S_AT, 208336_S_AT, 212864_AT, 223839_S_AT, 205822_S_AT, 209146_AT, 223182_S_AT, 200832_S_AT	290	323	14116
GOTERM_BP_ALL	GO:0006695~cholesterol biosynthetic process	7	1.14e-05	202540_S_AT, 208881_X_AT, 201790_S_AT, 221750_AT, 239358_AT, 204615_X_AT, 201791_S_AT, 205822_S_AT, 202245_AT, 202314_AT, 208647_AT, 211019_S_AT	290	26	14116
GOTERM_BP_ALL	GO:0009058~biosynthetic process	106	1.2e-05	211423_S_AT, 202540_S_AT, 213891_S_AT, 200831_S_AT, 213587_S_AT, 202621_AT, 235697_AT, 241801_AT, 226094_AT, 201791_S_AT, 225595_AT, 211721_S_AT, 208962_S_AT, 218735_S_AT, 209360_S_AT, 214820_AT, 215191_AT, 211675_S_AT, 217738_AT, 221911_AT, 203753_AT, 213577_AT, 205883_AT, 211137_S_AT, 211019_S_AT, 208336_S_AT, 224813_AT, 206067_S_AT, 219711_AT, 204871_AT, 223182_S_AT, 222146_S_AT, 212641_AT, 22…	290	3542	14116
GOTERM_BP_ALL	GO:0019222~regulation of metabolic process	107	1.88e-05	202540_S_AT, 213891_S_AT, 202621_AT, 203470_S_AT, 235697_AT, 44790_S_AT, 201791_S_AT, 225595_AT, 201448_AT, 211721_S_AT, 208962_S_AT, 206978_AT, 218735_S_AT, 209360_S_AT, 214820_AT, 215191_AT, 211675_S_AT, 221911_AT, 203753_AT, 208370_S_AT, 205883_AT, 201329_S_AT, 224813_AT, 224848_AT, 206067_S_AT, 219711_AT, 204871_AT, 223339_AT, 235556_AT, 222146_S_AT, 212641_AT, 229143_AT, 203685_AT, 207120_AT…	290	3621	14116
GOTERM_BP_ALL	GO:0006066~alcohol metabolic process	24	2.57e-05	202540_S_AT, 211423_S_AT, 201432_AT, 202245_AT, 202314_AT, 203718_AT, 201247_AT, 208647_AT, 201673_S_AT, 206348_S_AT, 201790_S_AT, 239358_AT, 201791_S_AT, 203502_AT, 210506_AT, 208881_X_AT, 221750_AT, 203509_AT, 204615_X_AT, 202990_AT, 201626_AT, 202032_S_AT, 202068_S_AT, 213577_AT, 211019_S_AT, 203253_S_AT, 212560_AT, 201248_S_AT, 205822_S_AT, 209146_AT, 202308_AT, 202067_S_AT, 201625_S_AT, 2016…	290	429	14116
GOTERM_BP_ALL	GO:0044238~primary metabolic process	176	4.7e-05	213891_S_AT, 200831_S_AT, 202540_S_AT, 213587_S_AT, 202621_AT, 235470_AT, 223051_AT, 203470_S_AT, 235697_AT, 235311_AT, 241801_AT, 226094_AT, 201791_S_AT, 211721_S_AT, 208962_S_AT, 218735_S_AT, 209360_S_AT, 211675_S_AT, 217738_AT, 221911_AT, 225750_AT, 211137_S_AT, 205883_AT, 224848_AT, 206067_S_AT, 202108_AT, 203253_S_AT, 224813_AT, 219711_AT, 223182_S_AT, 222146_S_AT, 212641_AT, 223310_X_AT, 21…	290	6923	14116
GOTERM_BP_ALL	GO:0031323~regulation of cellular metabolic process	101	6.87e-05	213891_S_AT, 202540_S_AT, 202621_AT, 203470_S_AT, 235697_AT, 44790_S_AT, 225595_AT, 201448_AT, 211721_S_AT, 208962_S_AT, 206978_AT, 218735_S_AT, 209360_S_AT, 214820_AT, 215191_AT, 211675_S_AT, 221911_AT, 203753_AT, 208370_S_AT, 205883_AT, 201329_S_AT, 206067_S_AT, 224813_AT, 219711_AT, 204871_AT, 223339_AT, 235556_AT, 222146_S_AT, 212641_AT, 229143_AT, 203685_AT, 207120_AT, 206516_AT, 208091_S_AT…	290	3464	14116
GOTERM_BP_ALL	GO:0009615~response to virus	11	7.92e-05	202621_AT, 213051_AT, 225634_AT, 225595_AT, 219209_AT, 210705_S_AT, 201641_AT, 205033_S_AT, 213294_AT, 203685_AT, 208713_AT, 213293_S_AT	290	109	14116
GOTERM_BP_ALL	GO:0010468~regulation of gene expression	86	0.000112	213891_S_AT, 202621_AT, 235697_AT, 225595_AT, 201448_AT, 211721_S_AT, 208962_S_AT, 218735_S_AT, 214820_AT, 209360_S_AT, 211675_S_AT, 215191_AT, 221911_AT, 203753_AT, 205883_AT, 201329_S_AT, 224813_AT, 206067_S_AT, 224848_AT, 219711_AT, 204871_AT, 235556_AT, 222146_S_AT, 212641_AT, 203685_AT, 207120_AT, 229143_AT, 206516_AT, 212496_S_AT, 208091_S_AT, 213293_S_AT, 219571_S_AT, 228305_AT, 229228_AT,…	290	2856	14116
GOTERM_BP_ALL	GO:0055114~oxidation reduction	29	0.000126	202540_S_AT, 200831_S_AT, 211423_S_AT, 201432_AT, 242981_AT, 208964_S_AT, 202314_AT, 205518_S_AT, 224866_AT, 227109_AT, 208647_AT, 217869_AT, 201790_S_AT, 239358_AT, 201791_S_AT, 207786_AT, 204675_AT, 208962_S_AT, 208963_X_AT, 219079_AT, 215191_AT, 219077_S_AT, 225750_AT, 213577_AT, 208336_S_AT, 223839_S_AT, 209146_AT, 224735_AT, 200832_S_AT, 208928_AT, 202090_S_AT, 222453_AT, 201193_AT, 1552347_…	290	639	14116
GOTERM_BP_ALL	GO:0044249~cellular biosynthetic process	99	0.000148	211423_S_AT, 202540_S_AT, 213891_S_AT, 200831_S_AT, 213587_S_AT, 202621_AT, 235697_AT, 241801_AT, 226094_AT, 225595_AT, 211721_S_AT, 208962_S_AT, 218735_S_AT, 209360_S_AT, 214820_AT, 215191_AT, 211675_S_AT, 217738_AT, 221911_AT, 203753_AT, 205883_AT, 211137_S_AT, 224813_AT, 206067_S_AT, 219711_AT, 204871_AT, 223182_S_AT, 222146_S_AT, 212641_AT, 222771_S_AT, 229143_AT, 207120_AT, 208091_S_AT, 2124…	290	3442	14116
GOTERM_BP_ALL	GO:0009889~regulation of biosynthetic process	88	0.000151	213891_S_AT, 202621_AT, 203470_S_AT, 235697_AT, 201791_S_AT, 225595_AT, 201448_AT, 211721_S_AT, 208962_S_AT, 206978_AT, 218735_S_AT, 214820_AT, 209360_S_AT, 211675_S_AT, 215191_AT, 221911_AT, 203753_AT, 205883_AT, 201329_S_AT, 206067_S_AT, 224813_AT, 219711_AT, 204871_AT, 235556_AT, 222146_S_AT, 212641_AT, 203685_AT, 207120_AT, 229143_AT, 206516_AT, 212496_S_AT, 208091_S_AT, 213293_S_AT, 219571_S…	290	2966	14116
GOTERM_BP_ALL	GO:0051171~regulation of nitrogen compound metabolic process	85	0.000154	213891_S_AT, 202621_AT, 235697_AT, 225595_AT, 211721_S_AT, 208962_S_AT, 206978_AT, 218735_S_AT, 214820_AT, 209360_S_AT, 211675_S_AT, 215191_AT, 221911_AT, 203753_AT, 205883_AT, 201329_S_AT, 206067_S_AT, 224813_AT, 219711_AT, 223339_AT, 204871_AT, 235556_AT, 222146_S_AT, 212641_AT, 207120_AT, 229143_AT, 206516_AT, 212496_S_AT, 208091_S_AT, 213293_S_AT, 219571_S_AT, 228305_AT, 229228_AT, 209015_S_A…	290	2839	14116
GOTERM_BP_ALL	GO:0019219~regulation of nucleobase, nucleoside, nucleotide and nucleic acid metabolic process	84	0.000191	213891_S_AT, 202621_AT, 235697_AT, 225595_AT, 211721_S_AT, 208962_S_AT, 206978_AT, 218735_S_AT, 214820_AT, 209360_S_AT, 211675_S_AT, 215191_AT, 221911_AT, 203753_AT, 205883_AT, 201329_S_AT, 206067_S_AT, 224813_AT, 219711_AT, 223339_AT, 204871_AT, 235556_AT, 222146_S_AT, 212641_AT, 207120_AT, 229143_AT, 206516_AT, 212496_S_AT, 208091_S_AT, 213293_S_AT, 219571_S_AT, 228305_AT, 229228_AT, 209015_S_A…	290	2814	14116
GOTERM_BP_ALL	GO:0080090~regulation of primary metabolic process	95	0.000194	213891_S_AT, 202621_AT, 203470_S_AT, 235697_AT, 201791_S_AT, 225595_AT, 201448_AT, 211721_S_AT, 208962_S_AT, 206978_AT, 218735_S_AT, 209360_S_AT, 214820_AT, 211675_S_AT, 215191_AT, 221911_AT, 203753_AT, 205883_AT, 201329_S_AT, 206067_S_AT, 224813_AT, 219711_AT, 223339_AT, 204871_AT, 235556_AT, 222146_S_AT, 212641_AT, 203685_AT, 207120_AT, 229143_AT, 206516_AT, 212496_S_AT, 208091_S_AT, 213293_S_A…	290	3291	14116
GOTERM_BP_ALL	GO:0031326~regulation of cellular biosynthetic process	87	0.000201	213891_S_AT, 202621_AT, 203470_S_AT, 235697_AT, 225595_AT, 201448_AT, 211721_S_AT, 208962_S_AT, 206978_AT, 218735_S_AT, 214820_AT, 209360_S_AT, 211675_S_AT, 215191_AT, 221911_AT, 203753_AT, 205883_AT, 201329_S_AT, 206067_S_AT, 224813_AT, 219711_AT, 204871_AT, 235556_AT, 222146_S_AT, 212641_AT, 203685_AT, 207120_AT, 229143_AT, 206516_AT, 212496_S_AT, 208091_S_AT, 213293_S_AT, 219571_S_AT, 228305_A…	290	2947	14116
GOTERM_BP_ALL	GO:0060255~regulation of macromolecule metabolic process	94	0.000222	213891_S_AT, 202621_AT, 235697_AT, 225595_AT, 201448_AT, 211721_S_AT, 208962_S_AT, 218735_S_AT, 209360_S_AT, 214820_AT, 211675_S_AT, 215191_AT, 221911_AT, 203753_AT, 205883_AT, 201329_S_AT, 206067_S_AT, 224813_AT, 224848_AT, 219711_AT, 204871_AT, 235556_AT, 222146_S_AT, 212641_AT, 203685_AT, 207120_AT, 229143_AT, 206516_AT, 212496_S_AT, 208091_S_AT, 213293_S_AT, 219571_S_AT, 228305_AT, 229228_AT,…	290	3259	14116
GOTERM_BP_ALL	GO:0008152~metabolic process	187	0.00025	213891_S_AT, 200831_S_AT, 202540_S_AT, 213587_S_AT, 202621_AT, 235470_AT, 223051_AT, 203470_S_AT, 235697_AT, 235311_AT, 241801_AT, 226094_AT, 201791_S_AT, 211721_S_AT, 208962_S_AT, 218735_S_AT, 209360_S_AT, 211675_S_AT, 217738_AT, 221911_AT, 225750_AT, 205883_AT, 211137_S_AT, 224848_AT, 206067_S_AT, 202108_AT, 203253_S_AT, 224813_AT, 219711_AT, 223182_S_AT, 222146_S_AT, 208928_AT, 212641_AT, 2233…	290	7647	14116
GOTERM_BP_ALL	GO:0010556~regulation of macromolecule biosynthetic process	83	0.000383	213891_S_AT, 202621_AT, 235697_AT, 225595_AT, 201448_AT, 211721_S_AT, 208962_S_AT, 218735_S_AT, 214820_AT, 209360_S_AT, 211675_S_AT, 215191_AT, 221911_AT, 203753_AT, 205883_AT, 201329_S_AT, 224813_AT, 206067_S_AT, 219711_AT, 204871_AT, 235556_AT, 222146_S_AT, 212641_AT, 203685_AT, 207120_AT, 229143_AT, 206516_AT, 212496_S_AT, 208091_S_AT, 213293_S_AT, 219571_S_AT, 228305_AT, 229228_AT, 209015_S_A…	290	2830	14116
GOTERM_BP_ALL	GO:0045449~regulation of transcription	77	0.000531	213891_S_AT, 202621_AT, 220391_AT, 201247_AT, 202656_S_AT, 235697_AT, 203845_AT, 208713_AT, 227689_AT, 209780_AT, 202657_S_AT, 225595_AT, 228642_AT, 223590_AT, 211721_S_AT, 208962_S_AT, 1553993_S_AT, 218735_S_AT, 209360_S_AT, 214820_AT, 215191_AT, 211675_S_AT, 226100_AT, 221911_AT, 203753_AT, 230619_AT, 228188_AT, 205883_AT, 226808_AT, 206170_AT, 201329_S_AT, 205931_S_AT, 218880_AT, 206067_S_AT, …	290	2601	14116
GOTERM_BP_ALL	GO:0051252~regulation of RNA metabolic process	58	0.000562	213891_S_AT, 202621_AT, 201247_AT, 202656_S_AT, 235697_AT, 203845_AT, 227689_AT, 202657_S_AT, 225595_AT, 228642_AT, 223590_AT, 211721_S_AT, 218735_S_AT, 209360_S_AT, 214820_AT, 211675_S_AT, 226100_AT, 221911_AT, 203753_AT, 230619_AT, 228188_AT, 226808_AT, 205883_AT, 206170_AT, 201329_S_AT, 205931_S_AT, 218880_AT, 206067_S_AT, 201248_S_AT, 219711_AT, 226377_AT, 235556_AT, 222146_S_AT, 212641_AT, 2…	290	1813	14116
GOTERM_BP_ALL	GO:0006355~regulation of transcription, DNA-dependent	57	0.000567	213891_S_AT, 202621_AT, 201247_AT, 202656_S_AT, 235697_AT, 203845_AT, 227689_AT, 202657_S_AT, 225595_AT, 228642_AT, 223590_AT, 211721_S_AT, 218735_S_AT, 209360_S_AT, 214820_AT, 211675_S_AT, 226100_AT, 221911_AT, 203753_AT, 230619_AT, 228188_AT, 226808_AT, 205883_AT, 206170_AT, 201329_S_AT, 205931_S_AT, 218880_AT, 206067_S_AT, 201248_S_AT, 219711_AT, 226377_AT, 235556_AT, 222146_S_AT, 212641_AT, 2…	290	1773	14116
GOTERM_BP_ALL	GO:0044237~cellular metabolic process	164	0.000762	213891_S_AT, 200831_S_AT, 202540_S_AT, 213587_S_AT, 202621_AT, 235470_AT, 223051_AT, 203470_S_AT, 235697_AT, 235311_AT, 241801_AT, 226094_AT, 211721_S_AT, 208962_S_AT, 218735_S_AT, 209360_S_AT, 211675_S_AT, 217738_AT, 221911_AT, 225750_AT, 211137_S_AT, 205883_AT, 224848_AT, 206067_S_AT, 202108_AT, 203253_S_AT, 224813_AT, 219711_AT, 223182_S_AT, 222146_S_AT, 212641_AT, 223310_X_AT, 202090_S_AT, 22…	290	6636	14116
GOTERM_BP_ALL	GO:0006350~transcription	64	0.000951	213891_S_AT, 202621_AT, 220391_AT, 201247_AT, 203782_S_AT, 202656_S_AT, 235697_AT, 203845_AT, 208713_AT, 227689_AT, 209780_AT, 202657_S_AT, 225595_AT, 228642_AT, 223590_AT, 211721_S_AT, 1553993_S_AT, 218735_S_AT, 209360_S_AT, 214820_AT, 215191_AT, 211675_S_AT, 226100_AT, 221911_AT, 203753_AT, 230619_AT, 205883_AT, 226808_AT, 205931_S_AT, 206067_S_AT, 224813_AT, 201248_S_AT, 209762_X_AT, 219711_AT…	290	2101	14116
GOTERM_BP_ALL	GO:0045637~regulation of myeloid cell differentiation	7	0.0030593081495671214	209360_S_AT, 243808_AT, 231049_AT, 243000_AT, 209301_AT, 230619_AT, 226534_AT, 205883_AT, 224848_AT, 224851_AT, 228854_AT, 224847_AT, 204249_S_AT, 227762_AT	290	70	14116
GOTERM_BP_ALL	GO:0030097~hemopoiesis	13	0.0034795702546923744	243808_AT, 209360_S_AT, 235197_S_AT, 243000_AT, 231049_AT, 226100_AT, 204639_AT, 203471_S_AT, 203470_S_AT, 226534_AT, 205883_AT, 224848_AT, 224851_AT, 228854_AT, 225527_AT, 224847_AT, 209817_AT, 203502_AT, 204249_S_AT, 203685_AT, 227762_AT	290	236	14116
GOTERM_BP_ALL	GO:0050932~regulation of pigment cell differentiation	3	0.004010001894627219	224861_AT, 226534_AT, 203685_AT	290	5	14116
GOTERM_BP_ALL	GO:0045634~regulation of melanocyte differentiation	3	0.004010001894627219	224861_AT, 226534_AT, 203685_AT	290	5	14116
GOTERM_BP_ALL	GO:0050794~regulation of cellular process	163	0.004602078468279695	213891_S_AT, 202540_S_AT, 202621_AT, 203470_S_AT, 235697_AT, 44790_S_AT, 226094_AT, 201791_S_AT, 213939_S_AT, 211721_S_AT, 208962_S_AT, 206978_AT, 218735_S_AT, 1555339_AT, 209360_S_AT, 211675_S_AT, 217738_AT, 221911_AT, 211137_S_AT, 205883_AT, 206067_S_AT, 224848_AT, 224813_AT, 219711_AT, 203263_S_AT, 213039_AT, 222146_S_AT, 212641_AT, 206516_AT, 203685_AT, 208091_S_AT, 227817_AT, 212496_S_AT, 22…	290	6819	14116
GOTERM_BP_ALL	GO:0065007~biological regulation	176	0.005476823068434465	213891_S_AT, 202540_S_AT, 213587_S_AT, 202621_AT, 203470_S_AT, 235697_AT, 44790_S_AT, 226094_AT, 201791_S_AT, 213939_S_AT, 211721_S_AT, 208962_S_AT, 206978_AT, 218735_S_AT, 1555339_AT, 209360_S_AT, 211675_S_AT, 217738_AT, 221911_AT, 211137_S_AT, 205883_AT, 224848_AT, 206067_S_AT, 224813_AT, 219711_AT, 203263_S_AT, 213039_AT, 222146_S_AT, 212641_AT, 200742_S_AT, 203685_AT, 206516_AT, 208091_S_AT, …	290	7484	14116
GOTERM_BP_ALL	GO:0009059~macromolecule biosynthetic process	77	0.005714768746296626	213891_S_AT, 220391_AT, 202621_AT, 201247_AT, 203782_S_AT, 202656_S_AT, 235697_AT, 203845_AT, 208713_AT, 241801_AT, 227689_AT, 209780_AT, 202657_S_AT, 204354_AT, 225595_AT, 228642_AT, 213725_X_AT, 223590_AT, 211721_S_AT, 1553993_S_AT, 218735_S_AT, 239725_AT, 209360_S_AT, 214820_AT, 215191_AT, 211675_S_AT, 226100_AT, 238075_AT, 221911_AT, 203753_AT, 230619_AT, 205883_AT, 226808_AT, 205931_S_AT, 20…	290	2832	14116
GOTERM_BP_ALL	GO:0044255~cellular lipid metabolic process	21	0.005969665227225968	202540_S_AT, 200831_S_AT, 211423_S_AT, 201432_AT, 208964_S_AT, 224866_AT, 203718_AT, 208647_AT, 203470_S_AT, 241801_AT, 226094_AT, 239358_AT, 222688_AT, 208962_S_AT, 208963_X_AT, 208881_X_AT, 223184_S_AT, 239725_AT, 221750_AT, 204615_X_AT, 203471_S_AT, 222689_AT, 223982_S_AT, 202422_S_AT, 201661_S_AT, 212864_AT, 205822_S_AT, 223839_S_AT, 226041_AT, 209146_AT, 223182_S_AT, 200832_S_AT, 223310_X_AT	290	526	14116
GOTERM_BP_ALL	GO:0051707~response to other organism	14	0.0068853831007256875	207269_AT, 202621_AT, 225634_AT, 213051_AT, 213294_AT, 206157_AT, 208713_AT, 224813_AT, 219209_AT, 225595_AT, 210705_S_AT, 201641_AT, 205033_S_AT, 203685_AT, 213293_S_AT	290	290	14116
GOTERM_BP_ALL	GO:0034645~cellular macromolecule biosynthetic process	76	0.007088773597149332	213891_S_AT, 220391_AT, 202621_AT, 201247_AT, 203782_S_AT, 202656_S_AT, 235697_AT, 203845_AT, 208713_AT, 241801_AT, 227689_AT, 209780_AT, 202657_S_AT, 204354_AT, 225595_AT, 228642_AT, 223590_AT, 211721_S_AT, 1553993_S_AT, 218735_S_AT, 239725_AT, 209360_S_AT, 214820_AT, 215191_AT, 211675_S_AT, 226100_AT, 238075_AT, 221911_AT, 203753_AT, 230619_AT, 205883_AT, 226808_AT, 205931_S_AT, 206067_S_AT, 22…	290	2812	14116
GOTERM_BP_ALL	GO:0048534~hemopoietic or lymphoid organ development	13	0.007422630925812731	243808_AT, 209360_S_AT, 235197_S_AT, 243000_AT, 231049_AT, 226100_AT, 204639_AT, 203471_S_AT, 203470_S_AT, 226534_AT, 205883_AT, 224848_AT, 224851_AT, 228854_AT, 225527_AT, 224847_AT, 209817_AT, 203502_AT, 204249_S_AT, 203685_AT, 227762_AT	290	260	14116
GOTERM_BP_ALL	GO:0008299~isoprenoid biosynthetic process	4	0.0074793548874845855	202540_S_AT, 208881_X_AT, 221750_AT, 239358_AT, 204615_X_AT, 205822_S_AT, 208647_AT	290	20	14116
GOTERM_BP_ALL	GO:0006139~nucleobase, nucleoside, nucleotide and nucleic acid metabolic process	89	0.008016095741243998	202540_S_AT, 213891_S_AT, 213587_S_AT, 202621_AT, 235470_AT, 223051_AT, 235697_AT, 225595_AT, 211721_S_AT, 218735_S_AT, 209360_S_AT, 214820_AT, 211675_S_AT, 215191_AT, 217738_AT, 221911_AT, 203753_AT, 205883_AT, 211137_S_AT, 206067_S_AT, 224813_AT, 219711_AT, 204871_AT, 222146_S_AT, 212641_AT, 222771_S_AT, 201193_AT, 207120_AT, 229143_AT, 212496_S_AT, 208091_S_AT, 219571_S_AT, 228305_AT, 229228_A…	290	3409	14116
GOTERM_BP_ALL	GO:0002520~immune system development	13	0.011591778917484436	243808_AT, 209360_S_AT, 235197_S_AT, 243000_AT, 231049_AT, 226100_AT, 204639_AT, 203471_S_AT, 203470_S_AT, 226534_AT, 205883_AT, 224848_AT, 224851_AT, 228854_AT, 225527_AT, 224847_AT, 209817_AT, 203502_AT, 204249_S_AT, 203685_AT, 227762_AT	290	276	14116
GOTERM_BP_ALL	GO:0001906~cell killing	4	0.012504403027952343	207269_AT, 222294_S_AT, 225527_AT, 235766_X_AT, 205033_S_AT, 209515_S_AT	290	24	14116
GOTERM_BP_ALL	GO:0009607~response to biotic stimulus	16	0.012935111130567731	207269_AT, 202621_AT, 225634_AT, 213051_AT, 225750_AT, 209015_S_AT, 213294_AT, 208713_AT, 206157_AT, 224813_AT, 219209_AT, 225595_AT, 210705_S_AT, 201641_AT, 205033_S_AT, 203685_AT, 213293_S_AT	290	384	14116
GOTERM_BP_ALL	GO:0002376~immune system process	32	0.01328029523717869	209138_X_AT, 219890_AT, 204897_AT, 243000_AT, 222294_S_AT, 210140_AT, 226534_AT, 203470_S_AT, 209515_S_AT, 202901_X_AT, 228854_AT, 209817_AT, 203502_AT, 205033_S_AT, 204249_S_AT, 235766_X_AT, 206660_AT, 221969_AT, 206978_AT, 204362_AT, 225639_AT, 243808_AT, 209360_S_AT, 235197_S_AT, 231049_AT, 226100_AT, 204639_AT, 203471_S_AT, 1552912_A_AT, 205883_AT, 206157_AT, 224848_AT, 218225_AT, 224851_AT, …	290	998	14116
GOTERM_BP_ALL	GO:0009987~cellular process	233	0.01430385307915321	200831_S_AT, 213891_S_AT, 202540_S_AT, 213587_S_AT, 221506_S_AT, 202621_AT, 235470_AT, 223051_AT, 203470_S_AT, 235697_AT, 235311_AT, 241801_AT, 226094_AT, 230165_AT, 201791_S_AT, 213939_S_AT, 211721_S_AT, 208962_S_AT, 206978_AT, 218735_S_AT, 209360_S_AT, 209748_AT, 211675_S_AT, 229519_AT, 217738_AT, 221911_AT, 225750_AT, 211137_S_AT, 205883_AT, 203253_S_AT, 202108_AT, 224813_AT, 206067_S_AT, 2248…	290	10541	14116
GOTERM_BP_ALL	GO:0048070~regulation of pigmentation during development	3	0.020336281864282463	224861_AT, 226534_AT, 203685_AT	290	11	14116
GOTERM_BP_ALL	GO:0050789~regulation of biological process	164	0.021431891544664898	213891_S_AT, 202540_S_AT, 202621_AT, 203470_S_AT, 235697_AT, 44790_S_AT, 226094_AT, 201791_S_AT, 213939_S_AT, 211721_S_AT, 208962_S_AT, 206978_AT, 218735_S_AT, 1555339_AT, 209360_S_AT, 211675_S_AT, 217738_AT, 221911_AT, 211137_S_AT, 205883_AT, 206067_S_AT, 224848_AT, 224813_AT, 219711_AT, 203263_S_AT, 213039_AT, 222146_S_AT, 212641_AT, 206516_AT, 203685_AT, 208091_S_AT, 227817_AT, 212496_S_AT, 22…	290	7106	14116
GOTERM_BP_ALL	GO:0008219~cell death	24	0.022844356782513637	225262_AT, 213786_AT, 231311_AT, 203718_AT, 211967_AT, 215785_S_AT, 203837_AT, 236446_AT, 228854_AT, 201448_AT, 211368_S_AT, 200743_S_AT, 209748_AT, 200602_AT, 200977_S_AT, 229519_AT, 228188_AT, 205883_AT, 213294_AT, 1554479_A_AT, 218880_AT, 204861_S_AT, 203263_S_AT, 219628_AT, 212594_AT, 213039_AT, 200742_S_AT, 212870_AT, 203685_AT, 227762_AT	290	719	14116
GOTERM_BP_ALL	GO:0006633~fatty acid biosynthetic process	6	0.022904018995114732	211423_S_AT, 200831_S_AT, 208964_S_AT, 223839_S_AT, 209146_AT, 224866_AT, 200832_S_AT, 201661_S_AT, 208962_S_AT, 208963_X_AT	290	79	14116
GOTERM_BP_ALL	GO:0016265~death	24	0.02453885341763773	225262_AT, 213786_AT, 231311_AT, 203718_AT, 211967_AT, 215785_S_AT, 203837_AT, 236446_AT, 228854_AT, 201448_AT, 211368_S_AT, 200743_S_AT, 209748_AT, 200602_AT, 200977_S_AT, 229519_AT, 228188_AT, 205883_AT, 213294_AT, 1554479_A_AT, 218880_AT, 204861_S_AT, 203263_S_AT, 219628_AT, 212594_AT, 213039_AT, 200742_S_AT, 212870_AT, 203685_AT, 227762_AT	290	724	14116
GOTERM_BP_ALL	GO:0065009~regulation of molecular function	30	0.025982315356797098	202540_S_AT, 201432_AT, 201814_AT, 235843_AT, 226534_AT, 203470_S_AT, 209015_S_AT, 201316_AT, 244599_AT, 44790_S_AT, 203837_AT, 204354_AT, 225595_AT, 206978_AT, 220954_S_AT, 224861_AT, 225321_S_AT, 200602_AT, 211675_S_AT, 238075_AT, 203471_S_AT, 208370_S_AT, 206170_AT, 1554479_A_AT, 218225_AT, 223339_AT, 212594_AT, 222557_AT, 225527_AT, 203685_AT, 206516_AT, 204279_AT	290	969	14116
GOTERM_BP_ALL	GO:0051259~protein oligomerization	9	0.02693001505691341	201432_AT, 1560071_A_AT, 223339_AT, 205609_AT, 223384_S_AT, 209748_AT, 210705_S_AT, 205280_AT, 213293_S_AT	290	174	14116
GOTERM_BP_ALL	GO:0034641~cellular nitrogen compound metabolic process	91	0.027410412887853515	202540_S_AT, 213891_S_AT, 213587_S_AT, 202621_AT, 235470_AT, 223051_AT, 235697_AT, 225595_AT, 211721_S_AT, 218735_S_AT, 209360_S_AT, 214820_AT, 211675_S_AT, 215191_AT, 217738_AT, 221911_AT, 203753_AT, 205883_AT, 211137_S_AT, 202108_AT, 206067_S_AT, 224813_AT, 219711_AT, 204871_AT, 222146_S_AT, 212641_AT, 222771_S_AT, 201193_AT, 207120_AT, 229143_AT, 212496_S_AT, 208091_S_AT, 219571_S_AT, 228305_A…	290	3670	14116
GOTERM_BP_ALL	GO:0006091~generation of precursor metabolites and energy	13	0.0279403234358071	219079_AT, 201432_AT, 213587_S_AT, 208964_S_AT, 202990_AT, 225750_AT, 201673_S_AT, 223339_AT, 224735_AT, 202090_S_AT, 222453_AT, 201193_AT, 203502_AT, 208962_S_AT, 208963_X_AT	290	313	14116
GOTERM_BP_ALL	GO:0070206~protein trimerization	3	0.02807626324972097	223384_S_AT, 210705_S_AT, 213293_S_AT	290	13	14116
GOTERM_BP_ALL	GO:0045639~positive regulation of myeloid cell differentiation	4	0.029471339919511265	209360_S_AT, 209301_AT, 230619_AT, 226534_AT	290	33	14116
GOTERM_BP_ALL	GO:0048523~negative regulation of cellular process	46	0.029634784452452823	213891_S_AT, 213000_AT, 243000_AT, 231311_AT, 203470_S_AT, 202656_S_AT, 203845_AT, 208662_S_AT, 202657_S_AT, 204354_AT, 225595_AT, 228642_AT, 201448_AT, 203851_AT, 213939_S_AT, 204362_AT, 225639_AT, 209360_S_AT, 231049_AT, 238075_AT, 204639_AT, 203753_AT, 219077_S_AT, 208370_S_AT, 205883_AT, 206170_AT, 1554479_A_AT, 224848_AT, 206067_S_AT, 226377_AT, 223339_AT, 212594_AT, 222146_S_AT, 203685_AT, …	290	1660	14116
GOTERM_BP_ALL	GO:0032844~regulation of homeostatic process	7	0.029717308470097962	224848_AT, 224851_AT, 243808_AT, 243000_AT, 204354_AT, 231049_AT, 204639_AT, 209301_AT, 230619_AT, 224847_AT, 204249_S_AT, 203685_AT	290	114	14116
GOTERM_BP_ALL	GO:0045744~negative regulation of G-protein coupled receptor protein signaling pathway	3	0.03231985084441341	204639_AT, 203471_S_AT, 203470_S_AT, 206170_AT	290	14	14116
GOTERM_BP_ALL	GO:0048145~regulation of fibroblast proliferation	4	0.03432043343454227	213000_AT, 224848_AT, 224851_AT, 225262_AT, 243808_AT, 1568865_AT, 243000_AT, 228188_AT, 224847_AT, 218880_AT	290	35	14116
GOTERM_BP_ALL	GO:0006351~transcription, DNA-dependent	12	0.03846980389209614	242243_AT, 202621_AT, 221911_AT, 230619_AT, 203782_S_AT, 229228_AT, 217614_AT, 205931_S_AT, 226377_AT, 204871_AT, 230141_AT, 222771_S_AT, 221969_AT	290	292	14116
GOTERM_BP_ALL	GO:0051704~multi-organism process	22	0.040049200910195426	207269_AT, 202621_AT, 225634_AT, 213051_AT, 211675_S_AT, 200602_AT, 202068_S_AT, 217614_AT, 213294_AT, 208713_AT, 203845_AT, 206157_AT, 224813_AT, 203837_AT, 209762_X_AT, 219209_AT, 225595_AT, 210705_S_AT, 201641_AT, 202067_S_AT, 205033_S_AT, 203685_AT, 213293_S_AT, 206978_AT	290	681	14116
GOTERM_BP_ALL	GO:0006807~nitrogen compound metabolic process	92	0.04035353635021351	202540_S_AT, 213891_S_AT, 213587_S_AT, 202621_AT, 235470_AT, 223051_AT, 235697_AT, 225595_AT, 211721_S_AT, 218735_S_AT, 209360_S_AT, 214820_AT, 211675_S_AT, 215191_AT, 217738_AT, 221911_AT, 203753_AT, 205883_AT, 211137_S_AT, 202108_AT, 206067_S_AT, 224813_AT, 219711_AT, 204871_AT, 222146_S_AT, 212641_AT, 222771_S_AT, 201193_AT, 207120_AT, 229143_AT, 212496_S_AT, 208091_S_AT, 219571_S_AT, 228305_A…	290	3778	14116
GOTERM_BP_ALL	GO:0033689~negative regulation of osteoblast proliferation	2	0.04052871170076323	213294_AT, 203685_AT	290	2	14116
GOTERM_BP_ALL	GO:0033688~regulation of osteoblast proliferation	2	0.04052871170076323	213294_AT, 203685_AT	290	2	14116
GOTERM_BP_ALL	GO:0031532~actin cytoskeleton reorganization	3	0.04149602662207687	203471_S_AT, 202609_AT, 203470_S_AT, 211137_S_AT	290	16	14116
GOTERM_BP_ALL	GO:0050790~regulation of catalytic activity	26	0.04149647025283841	202540_S_AT, 201814_AT, 235843_AT, 203470_S_AT, 226534_AT, 209015_S_AT, 244599_AT, 201316_AT, 44790_S_AT, 203837_AT, 204354_AT, 206978_AT, 220954_S_AT, 224861_AT, 225321_S_AT, 200602_AT, 211675_S_AT, 238075_AT, 203471_S_AT, 208370_S_AT, 206170_AT, 1554479_A_AT, 218225_AT, 223339_AT, 212594_AT, 222557_AT, 203685_AT, 204279_AT	290	846	14116
GOTERM_BP_ALL	GO:0032774~RNA biosynthetic process	12	0.041587063981197894	242243_AT, 202621_AT, 221911_AT, 230619_AT, 203782_S_AT, 229228_AT, 217614_AT, 205931_S_AT, 226377_AT, 204871_AT, 230141_AT, 222771_S_AT, 221969_AT	290	296	14116
GOTERM_BP_ALL	GO:0006644~phospholipid metabolic process	9	0.04197116569022037	239725_AT, 223184_S_AT, 208964_S_AT, 203471_S_AT, 203718_AT, 208647_AT, 203470_S_AT, 241801_AT, 239358_AT, 226094_AT, 212864_AT, 226041_AT, 223182_S_AT, 208962_S_AT, 208963_X_AT	290	190	14116
GOTERM_BP_ALL	GO:0030099~myeloid cell differentiation	6	0.04208624149601056	235197_S_AT, 209360_S_AT, 226100_AT, 228854_AT, 225527_AT, 205883_AT, 203502_AT, 227762_AT	290	93	14116
GOTERM_BP_ALL	GO:0033554~cellular response to stress	19	0.04323091947828514	205395_S_AT, 219571_S_AT, 201432_AT, 208964_S_AT, 218781_AT, 203837_AT, 213725_X_AT, 208962_S_AT, 208963_X_AT, 218689_AT, 205091_X_AT, 211675_S_AT, 238075_AT, 201626_AT, 230619_AT, 212917_X_AT, 225750_AT, 213294_AT, 210568_S_AT, 213107_AT, 240254_AT, 211828_S_AT, 212918_AT, 219628_AT, 202308_AT, 242456_AT, 203685_AT, 201625_S_AT, 201627_S_AT	290	566	14116
GOTERM_BP_ALL	GO:0048522~positive regulation of cellular process	49	0.04723718033284196	213891_S_AT, 243000_AT, 201247_AT, 203470_S_AT, 202656_S_AT, 209515_S_AT, 203837_AT, 202657_S_AT, 204354_AT, 235635_AT, 228642_AT, 201448_AT, 213857_S_AT, 235766_X_AT, 209360_S_AT, 211675_S_AT, 226100_AT, 217738_AT, 204639_AT, 203753_AT, 230619_AT, 219077_S_AT, 228188_AT, 211137_S_AT, 205883_AT, 201329_S_AT, 206170_AT, 1554479_A_AT, 206157_AT, 205931_S_AT, 218880_AT, 206067_S_AT, 224848_AT, 20124…	290	1847	14116
GOTERM_BP_ALL	GO:0007126~meiosis	6	0.05073425255224153	205395_S_AT, 230165_AT, 230480_AT, 235045_AT, 238075_AT, 242456_AT, 205899_AT	290	98	14116
GOTERM_BP_ALL	GO:0051327~M phase of meiotic cell cycle	6	0.05073425255224153	205395_S_AT, 230165_AT, 230480_AT, 235045_AT, 238075_AT, 242456_AT, 205899_AT	290	98	14116
GOTERM_BP_ALL	GO:0048519~negative regulation of biological process	48	0.05075094601798551	213891_S_AT, 213000_AT, 243000_AT, 231311_AT, 203470_S_AT, 202656_S_AT, 203845_AT, 208662_S_AT, 202657_S_AT, 204354_AT, 225595_AT, 201448_AT, 228642_AT, 203851_AT, 213939_S_AT, 204362_AT, 225639_AT, 209360_S_AT, 231049_AT, 238075_AT, 204639_AT, 203753_AT, 219077_S_AT, 208370_S_AT, 205883_AT, 206170_AT, 1554479_A_AT, 224848_AT, 206067_S_AT, 226377_AT, 223339_AT, 212594_AT, 222146_S_AT, 203685_AT, …	290	1812	14116
GOTERM_BP_ALL	GO:0030154~cell differentiation	44	0.051272366362583914	243000_AT, 235843_AT, 232232_S_AT, 203470_S_AT, 209515_S_AT, 208662_S_AT, 201791_S_AT, 236446_AT, 228642_AT, 213939_S_AT, 235766_X_AT, 224861_AT, 209360_S_AT, 209748_AT, 226100_AT, 204639_AT, 229519_AT, 219077_S_AT, 230619_AT, 225750_AT, 208370_S_AT, 205883_AT, 206170_AT, 224848_AT, 206067_S_AT, 205609_AT, 225527_AT, 233072_AT, 222771_S_AT, 203685_AT, 206516_AT, 222294_S_AT, 226705_AT, 228170_AT,…	290	1637	14116
GOTERM_BP_ALL	GO:0010921~regulation of phosphatase activity	3	0.051517558691823034	44790_S_AT, 203471_S_AT, 203470_S_AT, 208370_S_AT	290	18	14116
GOTERM_BP_ALL	GO:0002763~positive regulation of myeloid leukocyte differentiation	3	0.051517558691823034	209360_S_AT, 209301_AT, 226534_AT	290	18	14116
GOTERM_BP_ALL	GO:0042551~neuron maturation	3	0.051517558691823034	224861_AT, 200602_AT, 236446_AT	290	18	14116
GOTERM_BP_ALL	GO:0045646~regulation of erythrocyte differentiation	3	0.051517558691823034	224848_AT, 224851_AT, 243808_AT, 243000_AT, 231049_AT, 230619_AT, 224847_AT, 204249_S_AT	290	18	14116
GOTERM_BP_ALL	GO:0006366~transcription from RNA polymerase II promoter	10	0.05189199650180711	226377_AT, 242243_AT, 202621_AT, 221911_AT, 230141_AT, 230619_AT, 222771_S_AT, 229228_AT, 217614_AT, 221969_AT, 205931_S_AT	290	234	14116
GOTERM_BP_ALL	GO:0006950~response to stress	45	0.05295501552910066	216191_S_AT, 219890_AT, 203470_S_AT, 231747_AT, 209515_S_AT, 203837_AT, 213725_X_AT, 205033_S_AT, 235766_X_AT, 208962_S_AT, 218689_AT, 206978_AT, 207269_AT, 224861_AT, 211675_S_AT, 238075_AT, 204639_AT, 230619_AT, 225750_AT, 206170_AT, 202660_AT, 206157_AT, 202662_S_AT, 205609_AT, 225527_AT, 1561853_A_AT, 201193_AT, 201625_S_AT, 203685_AT, 205395_S_AT, 201432_AT, 219571_S_AT, 208964_S_AT, 218781_…	290	1685	14116
GOTERM_BP_ALL	GO:0019637~organophosphate metabolic process	9	0.05376958305050585	239725_AT, 223184_S_AT, 208964_S_AT, 203471_S_AT, 203718_AT, 208647_AT, 203470_S_AT, 241801_AT, 239358_AT, 226094_AT, 212864_AT, 226041_AT, 223182_S_AT, 208962_S_AT, 208963_X_AT	290	200	14116
GOTERM_BP_ALL	GO:0051321~meiotic cell cycle	6	0.054464167556410106	205395_S_AT, 230165_AT, 230480_AT, 235045_AT, 238075_AT, 242456_AT, 205899_AT	290	100	14116
GOTERM_BP_ALL	GO:0010467~gene expression	74	0.05550051923548701	213891_S_AT, 220391_AT, 202621_AT, 235470_AT, 201247_AT, 223051_AT, 203782_S_AT, 202656_S_AT, 235697_AT, 203845_AT, 208713_AT, 227689_AT, 209780_AT, 202657_S_AT, 225595_AT, 228642_AT, 235466_S_AT, 223590_AT, 211721_S_AT, 1553993_S_AT, 218735_S_AT, 209360_S_AT, 214820_AT, 215191_AT, 211675_S_AT, 226100_AT, 221911_AT, 203753_AT, 230619_AT, 227979_AT, 205883_AT, 226808_AT, 205931_S_AT, 206067_S_AT, …	290	2999	14116
GOTERM_BP_ALL	GO:0007530~sex determination	3	0.056819157003304074	206067_S_AT, 204675_AT, 206516_AT	290	19	14116
GOTERM_BP_ALL	GO:0043065~positive regulation of apoptosis	15	0.059810909241298865	205070_AT, 222294_S_AT, 200602_AT, 219077_S_AT, 205883_AT, 206170_AT, 209515_S_AT, 203837_AT, 203263_S_AT, 213039_AT, 219628_AT, 228854_AT, 201448_AT, 211368_S_AT, 225527_AT, 235766_X_AT, 212870_AT, 203685_AT, 227762_AT	290	430	14116
GOTERM_BP_ALL	GO:0048643~positive regulation of skeletal muscle tissue development	2	0.060174963815382135	206170_AT, 203685_AT	290	3	14116
GOTERM_BP_ALL	GO:0045636~positive regulation of melanocyte differentiation	2	0.060174963815382135	226534_AT, 203685_AT	290	3	14116
GOTERM_BP_ALL	GO:0050942~positive regulation of pigment cell differentiation	2	0.060174963815382135	226534_AT, 203685_AT	290	3	14116
GOTERM_BP_ALL	GO:0001823~mesonephros development	2	0.060174963815382135	206067_S_AT, 228854_AT, 205883_AT, 227762_AT	290	3	14116
GOTERM_BP_ALL	GO:0006720~isoprenoid metabolic process	4	0.060821325662914094	202540_S_AT, 208881_X_AT, 221750_AT, 239358_AT, 204615_X_AT, 205822_S_AT, 208647_AT	290	44	14116
GOTERM_BP_ALL	GO:0043068~positive regulation of programmed cell death	15	0.062184400103062476	205070_AT, 222294_S_AT, 200602_AT, 219077_S_AT, 205883_AT, 206170_AT, 209515_S_AT, 203837_AT, 203263_S_AT, 213039_AT, 219628_AT, 228854_AT, 201448_AT, 211368_S_AT, 225527_AT, 235766_X_AT, 212870_AT, 203685_AT, 227762_AT	290	433	14116
GOTERM_BP_ALL	GO:0048869~cellular developmental process	45	0.06235321084661903	243000_AT, 235843_AT, 232232_S_AT, 203470_S_AT, 209515_S_AT, 208662_S_AT, 201791_S_AT, 238853_AT, 236446_AT, 228642_AT, 213939_S_AT, 235766_X_AT, 224861_AT, 209360_S_AT, 209748_AT, 226100_AT, 204639_AT, 229519_AT, 219077_S_AT, 230619_AT, 225750_AT, 208370_S_AT, 205883_AT, 206170_AT, 224848_AT, 206067_S_AT, 205609_AT, 225527_AT, 233072_AT, 222771_S_AT, 203685_AT, 206516_AT, 222294_S_AT, 226705_AT,…	290	1706	14116
GOTERM_BP_ALL	GO:0009150~purine ribonucleotide metabolic process	7	0.06439289772239104	207992_S_AT, 213587_S_AT, 220416_AT, 1554704_AT, 217297_S_AT, 204639_AT, 211137_S_AT	290	138	14116
GOTERM_BP_ALL	GO:0010942~positive regulation of cell death	15	0.06469386004178275	205070_AT, 222294_S_AT, 200602_AT, 219077_S_AT, 205883_AT, 206170_AT, 209515_S_AT, 203837_AT, 203263_S_AT, 213039_AT, 219628_AT, 228854_AT, 201448_AT, 211368_S_AT, 225527_AT, 235766_X_AT, 212870_AT, 203685_AT, 227762_AT	290	435	14116
GOTERM_BP_ALL	GO:0044419~interspecies interaction between organisms	11	0.06647018854262851	203837_AT, 209762_X_AT, 202621_AT, 219209_AT, 211675_S_AT, 210705_S_AT, 202068_S_AT, 213294_AT, 217614_AT, 202067_S_AT, 203845_AT, 206978_AT	290	283	14116
GOTERM_BP_ALL	GO:0010810~regulation of cell-substrate adhesion	4	0.06770008877375472	224848_AT, 224851_AT, 225275_AT, 243808_AT, 243000_AT, 224847_AT, 203685_AT, 217869_AT	290	46	14116
GOTERM_BP_ALL	GO:0070482~response to oxygen levels	7	0.06990854221750703	202662_S_AT, 219079_AT, 205609_AT, 204639_AT, 230619_AT, 211368_S_AT, 202661_AT, 203685_AT, 202660_AT	290	141	14116
GOTERM_BP_ALL	GO:0042113~B cell activation	5	0.07035774710029005	204362_AT, 225639_AT, 204639_AT, 201641_AT, 225527_AT, 203685_AT	290	76	14116
GOTERM_BP_ALL	GO:0006955~immune response	21	0.0744413444320769	209138_X_AT, 219890_AT, 204897_AT, 222294_S_AT, 210140_AT, 209515_S_AT, 202901_X_AT, 205033_S_AT, 235766_X_AT, 221969_AT, 206660_AT, 206978_AT, 226100_AT, 204639_AT, 1552912_A_AT, 206157_AT, 218225_AT, 214677_X_AT, 219209_AT, 225527_AT, 201641_AT, 1561853_A_AT, 203685_AT, 204279_AT, 213293_S_AT	290	690	14116
GOTERM_BP_ALL	GO:0044260~cellular macromolecule metabolic process	120	0.07461547553644368	213891_S_AT, 202621_AT, 235470_AT, 223051_AT, 228751_AT, 235697_AT, 235311_AT, 241801_AT, 225595_AT, 211721_S_AT, 218735_S_AT, 214820_AT, 209360_S_AT, 215191_AT, 211675_S_AT, 221911_AT, 203753_AT, 225750_AT, 205883_AT, 224813_AT, 224848_AT, 206067_S_AT, 219711_AT, 204871_AT, 222146_S_AT, 212641_AT, 218050_AT, 222771_S_AT, 229143_AT, 203685_AT, 207120_AT, 212496_S_AT, 227817_AT, 208091_S_AT, 20339…	290	5214	14116
GOTERM_BP_ALL	GO:0007568~aging	6	0.07543038596485473	213000_AT, 201248_S_AT, 208964_S_AT, 212594_AT, 204639_AT, 201247_AT, 208962_S_AT, 203685_AT, 208963_X_AT	290	110	14116
GOTERM_BP_ALL	GO:0019748~secondary metabolic process	5	0.07867125668981667	208881_X_AT, 232946_S_AT, 204615_X_AT, 218840_S_AT, 217738_AT, 201193_AT, 203685_AT	290	79	14116
GOTERM_BP_ALL	GO:0045844~positive regulation of striated muscle development	2	0.07942030041638508	206170_AT, 203685_AT	290	4	14116
GOTERM_BP_ALL	GO:0048636~positive regulation of muscle development	2	0.07942030041638508	206170_AT, 203685_AT	290	4	14116
GOTERM_BP_ALL	GO:0006753~nucleoside phosphate metabolic process	11	0.07962839820016313	202540_S_AT, 232946_S_AT, 207992_S_AT, 213587_S_AT, 220416_AT, 1554704_AT, 218840_S_AT, 217297_S_AT, 217738_AT, 204639_AT, 211137_S_AT, 201193_AT	290	293	14116
GOTERM_BP_ALL	GO:0009117~nucleotide metabolic process	11	0.07962839820016313	202540_S_AT, 232946_S_AT, 207992_S_AT, 213587_S_AT, 220416_AT, 1554704_AT, 218840_S_AT, 217297_S_AT, 217738_AT, 204639_AT, 211137_S_AT, 201193_AT	290	293	14116
GOTERM_BP_ALL	GO:0008406~gonad development	6	0.08008212834636419	202540_S_AT, 206067_S_AT, 205609_AT, 201193_AT, 206516_AT, 203685_AT	290	112	14116
GOTERM_BP_ALL	GO:0043170~macromolecule metabolic process	130	0.08055573857951268	213891_S_AT, 202621_AT, 235470_AT, 223051_AT, 228751_AT, 235697_AT, 235311_AT, 241801_AT, 222533_AT, 225595_AT, 211721_S_AT, 218735_S_AT, 214820_AT, 209360_S_AT, 215191_AT, 211675_S_AT, 221911_AT, 203753_AT, 225750_AT, 205883_AT, 224813_AT, 224848_AT, 206067_S_AT, 202108_AT, 219711_AT, 204871_AT, 222146_S_AT, 212641_AT, 218050_AT, 222771_S_AT, 200742_S_AT, 229143_AT, 203685_AT, 207120_AT, 212496_…	290	5710	14116
GOTERM_BP_ALL	GO:0009259~ribonucleotide metabolic process	7	0.08173381287702441	207992_S_AT, 213587_S_AT, 220416_AT, 1554704_AT, 217297_S_AT, 204639_AT, 211137_S_AT	290	147	14116
GOTERM_BP_ALL	GO:0044092~negative regulation of molecular function	12	0.08273949745640483	202540_S_AT, 201432_AT, 203471_S_AT, 203470_S_AT, 209015_S_AT, 206170_AT, 201316_AT, 223339_AT, 204354_AT, 212594_AT, 225527_AT, 204279_AT, 206978_AT	290	334	14116
GOTERM_BP_ALL	GO:0051093~negative regulation of developmental process	10	0.0855737858136174	243808_AT, 209360_S_AT, 243000_AT, 231049_AT, 208073_X_AT, 208370_S_AT, 205883_AT, 206170_AT, 208662_S_AT, 224848_AT, 224851_AT, 210645_S_AT, 228854_AT, 228642_AT, 224847_AT, 213939_S_AT, 204249_S_AT, 203685_AT, 227762_AT	290	259	14116
GOTERM_BP_ALL	GO:0009620~response to fungus	3	0.08584963501239914	207269_AT, 205033_S_AT, 206157_AT	290	24	14116
GOTERM_BP_ALL	GO:0008277~regulation of G-protein coupled receptor protein signaling pathway	4	0.08634504844991922	204639_AT, 203471_S_AT, 203470_S_AT, 206170_AT, 1559161_AT	290	51	14116
GOTERM_BP_ALL	GO:0009165~nucleotide biosynthetic process	8	0.08816482437386168	232946_S_AT, 207992_S_AT, 213587_S_AT, 220416_AT, 1554704_AT, 218840_S_AT, 217738_AT, 204639_AT, 211137_S_AT	290	186	14116
GOTERM_BP_ALL	GO:0007548~sex differentiation	7	0.09020017257752515	202540_S_AT, 206067_S_AT, 205609_AT, 204675_AT, 201193_AT, 206516_AT, 203685_AT	290	151	14116
GOTERM_BP_ALL	GO:0009966~regulation of signal transduction	25	0.0912587841453307	202540_S_AT, 201432_AT, 226178_AT, 201814_AT, 203470_S_AT, 226534_AT, 44790_S_AT, 203837_AT, 211368_S_AT, 1559161_AT, 211675_S_AT, 200602_AT, 204639_AT, 203471_S_AT, 219077_S_AT, 230619_AT, 211137_S_AT, 206170_AT, 1554479_A_AT, 203263_S_AT, 213039_AT, 212594_AT, 222557_AT, 201641_AT, 212870_AT, 201310_S_AT	290	878	14116
GOTERM_BP_ALL	GO:0009152~purine ribonucleotide biosynthetic process	6	0.09236459120677591	207992_S_AT, 213587_S_AT, 220416_AT, 1554704_AT, 204639_AT, 211137_S_AT	290	117	14116
GOTERM_BP_ALL	GO:0070271~protein complex biogenesis	16	0.09543003631176622	220954_S_AT, 204362_AT, 201432_AT, 225639_AT, 1560071_A_AT, 221506_S_AT, 238890_AT, 225321_S_AT, 209748_AT, 205280_AT, 217614_AT, 206170_AT, 224813_AT, 223339_AT, 223384_S_AT, 205609_AT, 210705_S_AT, 213293_S_AT	290	505	14116
GOTERM_BP_ALL	GO:0006461~protein complex assembly	16	0.09543003631176622	220954_S_AT, 204362_AT, 201432_AT, 225639_AT, 1560071_A_AT, 221506_S_AT, 238890_AT, 225321_S_AT, 209748_AT, 205280_AT, 217614_AT, 206170_AT, 224813_AT, 223339_AT, 223384_S_AT, 205609_AT, 210705_S_AT, 213293_S_AT	290	505	14116
GOTERM_BP_ALL	GO:0048087~positive regulation of pigmentation during development	2	0.09827287504165105	226534_AT, 203685_AT	290	5	14116
GOTERM_BP_ALL	GO:0032847~regulation of cellular pH reduction	2	0.09827287504165105	209301_AT, 203685_AT	290	5	14116
GOTERM_BP_ALL	GO:0016322~neuron remodeling	2	0.09827287504165105	224861_AT, 200602_AT	290	5	14116
GOTERM_BP_ALL	GO:0035303~regulation of dephosphorylation	3	0.09847331618479385	44790_S_AT, 203471_S_AT, 203470_S_AT, 208370_S_AT	290	26	14116
GOTERM_BP_ALL	GO:0048066~pigmentation during development	3	0.09847331618479385	224861_AT, 222294_S_AT, 235766_X_AT, 203685_AT, 209515_S_AT	290	26	14116
GOTERM_BP_ALL	GO:0048146~positive regulation of fibroblast proliferation	3	0.09847331618479385	224848_AT, 224851_AT, 225262_AT, 243808_AT, 1568865_AT, 243000_AT, 228188_AT, 224847_AT, 218880_AT	290	26	14116
Category	Term	Count	PValue	Genes	List Total	Pop Hits	Pop Total
KEGG_PATHWAY	hsa00100:Steroid biosynthesis	7	7.31428e-07	211423_S_AT, 201790_S_AT, 239358_AT, 201791_S_AT, 209146_AT, 202245_AT, 202314_AT, 208647_AT, 213577_AT, 211019_S_AT	107	17	5085
KEGG_PATHWAY	hsa00900:Terpenoid backbone biosynthesis	4	0.003338014920062736	202540_S_AT, 208881_X_AT, 221750_AT, 209608_S_AT, 204615_X_AT, 205822_S_AT	107	15	5085
KEGG_PATHWAY	hsa04070:Phosphatidylinositol signaling system	7	0.0041846193216588555	226094_AT, 202662_S_AT, 207957_S_AT, 212864_AT, 235843_AT, 204706_AT, 202661_AT, 227817_AT, 202660_AT, 212990_AT	107	74	5085
KEGG_PATHWAY	hsa01040:Biosynthesis of unsaturated fatty acids	4	0.010164059146102853	200831_S_AT, 208964_S_AT, 223839_S_AT, 200832_S_AT, 208962_S_AT, 217869_AT, 208336_S_AT, 208963_X_AT	107	22	5085
KEGG_PATHWAY	hsa05014:Amyotrophic lateral sclerosis (ALS)	5	0.023904785684505873	201432_AT, 203837_AT, 211368_S_AT, 209817_AT, 203685_AT	107	53	5085
KEGG_PATHWAY	hsa04720:Long-term potentiation	5	0.052579051552864076	202662_S_AT, 207957_S_AT, 1555339_AT, 224861_AT, 1555340_X_AT, 209817_AT, 202661_AT, 227817_AT, 202660_AT	107	68	5085
KEGG_PATHWAY	hsa04320:Dorso-ventral axis formation	3	0.09471040597965975	230480_AT, 212870_AT, 201329_S_AT	107	25	5085
